# Supplementary material for: Room temperature charge-transfer phosphorescence from organic donor–acceptor Co-crystals
Source: Chem Sci. 2022 Aug 10;13(34):10011–9. doi: 10.1039/d2sc03343g (PMC9430718; doi:10.1039/d2sc03343g)
Supplement: SC-013-D2SC03343G-s002 [file SC-013-D2SC03343G-s002.cif]

# Electronic Supplementary Material (ESI) for Chemical Science.
# This journal is © The Royal Society of Chemistry 2022

####################################################################### 
# 
# This file contains crystal structure data downloaded from the 
# Cambridge Structural Database (CSD) hosted by the Cambridge 
# Crystallographic Data Centre (CCDC).
# 
# Full information about CCDC data access policies and citation 
# guidelines are available at http://www.ccdc.cam.ac.uk/access/V1 
# 
# Audit and citation data items may have been added by the CCDC. 
# Please retain this information to preserve the provenance of 
# this file and to allow appropriate attribution of the data. 
# 
#######################################################################

data_shelx
_audit_block_doi                 10.5517/ccdc.csd.cc2bh9hn
_database_code_depnum_ccdc_archive 'CCDC 2159661'
loop_
_audit_author_name
_audit_author_address
'Shagufi Naz Ansari'
;JNCASR
India
;
_audit_update_record             
;
2022-06-06 deposited with the CCDC.	2022-08-09 downloaded from the CCDC.
;

_audit_creation_method           SHELXL-2018/3
_shelx_SHELXL_version_number     2018/3
_chemical_name_systematic        ?
_chemical_name_common            ?
_chemical_melting_point          ?
_chemical_formula_moiety         ?
_chemical_formula_sum            'C3.35 H4.54 I0.11 N0.22 O0.16'
_chemical_formula_weight         64.17

loop_
_atom_type_symbol
_atom_type_description
_atom_type_scat_dispersion_real
_atom_type_scat_dispersion_imag
_atom_type_scat_source
C C 0.0033 0.0016 'International Tables Vol C Tables 4.2.6.8 and 6.1.1.4'
H H 0.0000 0.0000 'International Tables Vol C Tables 4.2.6.8 and 6.1.1.4'
I I -0.4742 1.8119 'International Tables Vol C Tables 4.2.6.8 and 6.1.1.4'
N N 0.0061 0.0033 'International Tables Vol C Tables 4.2.6.8 and 6.1.1.4'
O O 0.0106 0.0060 'International Tables Vol C Tables 4.2.6.8 and 6.1.1.4'

_space_group_crystal_system      monoclinic
_space_group_IT_number           11
_space_group_name_H-M_alt        'P 21/m'
_space_group_name_Hall           '-P 2yb'

_shelx_space_group_comment       
;
The symmetry employed for this shelxl refinement is uniquely defined
by the following loop, which should always be used as a source of
symmetry information in preference to the above space-group names.
They are only intended as comments.
;

loop_
_space_group_symop_operation_xyz
'x, y, z'
'-x, y+1/2, -z'
'-x, -y, -z'
'x, -y-1/2, z'

_cell_length_a                   5.4537(5)
_cell_length_b                   38.527(4)
_cell_length_c                   15.1042(15)
_cell_angle_alpha                90
_cell_angle_beta                 93.702(4)
_cell_angle_gamma                90
_cell_volume                     3167.0(5)
_cell_formula_units_Z            37
_cell_measurement_temperature    300(2)
_cell_measurement_reflns_used    9893
_cell_measurement_theta_min      2.51
_cell_measurement_theta_max      20.67

_exptl_crystal_description       needle
_exptl_crystal_colour            colorless
_exptl_crystal_density_meas      ?
_exptl_crystal_density_method    'not measured'
_exptl_crystal_density_diffrn    1.245
_exptl_crystal_F_000             1228
_exptl_transmission_factor_min   ?
_exptl_transmission_factor_max   ?
_exptl_crystal_size_max          0.160
_exptl_crystal_size_mid          0.140
_exptl_crystal_size_min          0.050
_exptl_absorpt_coefficient_mu    1.036
_shelx_estimated_absorpt_T_min   0.852
_shelx_estimated_absorpt_T_max   0.950
_exptl_absorpt_correction_T_max  0.7461
_exptl_absorpt_correction_T_min  0.5182
_exptl_absorpt_correction_type   multi-scan
_exptl_absorpt_process_details   'Stronge absorber'
_exptl_absorpt_special_details   ?
_diffrn_ambient_temperature      300(2)
_diffrn_radiation_wavelength     0.71073
_diffrn_radiation_type           MoK\a
_diffrn_source                   ?
_diffrn_measurement_device_type  'Bruker SMART APEX CCD area detector'
_diffrn_measurement_method       '\w and \f scans'
_diffrn_radiation_monochromator  graphite
_diffrn_detector_area_resol_mean 8
_diffrn_reflns_number            96839
_diffrn_reflns_av_unetI/netI     0.0556
_diffrn_reflns_av_R_equivalents  0.1363
_diffrn_reflns_limit_h_min       -6
_diffrn_reflns_limit_h_max       6
_diffrn_reflns_limit_k_min       -45
_diffrn_reflns_limit_k_max       45
_diffrn_reflns_limit_l_min       -17
_diffrn_reflns_limit_l_max       17
_diffrn_reflns_theta_min         2.083
_diffrn_reflns_theta_max         24.999
_diffrn_reflns_theta_full        24.999
_diffrn_measured_fraction_theta_max 0.999
_diffrn_measured_fraction_theta_full 0.999
_diffrn_reflns_Laue_measured_fraction_max 0.999
_diffrn_reflns_Laue_measured_fraction_full 0.999
_diffrn_reflns_point_group_measured_fraction_max 0.999
_diffrn_reflns_point_group_measured_fraction_full 0.999
_reflns_number_total             5689
_reflns_number_gt                3830
_reflns_threshold_expression     'I > 2\s(I)'
_reflns_Friedel_coverage         0.000
_reflns_Friedel_fraction_max     .
_reflns_Friedel_fraction_full    .

_reflns_special_details          
;
 Reflections were merged by SHELXL according to the crystal
 class for the calculation of statistics and refinement.
 
 _reflns_Friedel_fraction is defined as the number of unique
 Friedel pairs measured divided by the number that would be
 possible theoretically, ignoring centric projections and
 systematic absences.
;

_computing_data_collection       'Bruker APEX3'
_computing_cell_refinement       'Bruker SAINT'
_computing_data_reduction        'Bruker SAINT'
_computing_structure_solution    'SHELXT 2018/2 (Sheldrick, 2018)'
_computing_structure_refinement  'SHELXL-2018/3 (Sheldrick, 2018)'
_computing_molecular_graphics    Ortep3
_computing_publication_material  Shelx97
_refine_special_details          ?
_refine_ls_structure_factor_coef Fsqd
_refine_ls_matrix_type           full
_refine_ls_weighting_scheme      calc
_refine_ls_weighting_details     
'w=1/[\s^2^(Fo^2^)+(0.0741P)^2^+31.8482P] where P=(Fo^2^+2Fc^2^)/3'
_atom_sites_solution_primary     ?
_atom_sites_solution_secondary   ?
_atom_sites_solution_hydrogens   geom
_refine_ls_hydrogen_treatment    riding
_refine_ls_extinction_method     none
_refine_ls_extinction_coef       .
_refine_ls_number_reflns         5689
_refine_ls_number_parameters     319
_refine_ls_number_restraints     51
_refine_ls_R_factor_all          0.1470
_refine_ls_R_factor_gt           0.1088
_refine_ls_wR_factor_ref         0.2799
_refine_ls_wR_factor_gt          0.2553
_refine_ls_goodness_of_fit_ref   1.141
_refine_ls_restrained_S_all      1.293
_refine_ls_shift/su_max          2.659
_refine_ls_shift/su_mean         0.056

loop_
_atom_site_label
_atom_site_type_symbol
_atom_site_fract_x
_atom_site_fract_y
_atom_site_fract_z
_atom_site_U_iso_or_equiv
_atom_site_adp_type
_atom_site_occupancy
_atom_site_site_symmetry_order
_atom_site_calc_flag
_atom_site_refinement_flags_posn
_atom_site_refinement_flags_adp
_atom_site_refinement_flags_occupancy
_atom_site_disorder_assembly
_atom_site_disorder_group
I001 I 0.71162(16) 0.70436(3) 0.35074(6) 0.0782(4) Uani 1 1 d . . . . .
O1 O 0.3908(16) 0.6715(2) 0.4963(6) 0.086(3) Uani 1 1 d . . . . .
O2 O -0.2580(16) 0.6721(3) 0.6716(6) 0.088(3) Uani 1 1 d . . . . .
O3 O -0.7438(15) 0.6721(3) 0.7754(6) 0.085(3) Uani 1 1 d . . . . .
O4 O -0.0266(16) 0.6722(3) 0.9522(6) 0.093(3) Uani 1 1 d . . . . .
C23 C -0.613(3) 0.750000 0.8119(10) 0.065(5) Uani 1 2 d S T P . .
H23 H -0.760052 0.749999 0.777046 0.079 Uiso 1 2 calc R U P . .
C22 C -0.5001(19) 0.7197(4) 0.8388(7) 0.061(3) Uani 1 1 d . . . . .
N1 N 0.060(2) 0.6629(3) 0.5822(7) 0.072(3) Uani 1 1 d . . . . .
N2 N -0.3909(18) 0.6631(3) 0.8660(7) 0.071(3) Uani 1 1 d . . . . .
C1 C 0.9328(18) 0.7317(3) 0.2648(7) 0.064(3) Uani 1 1 d . . . . .
C8 C 0.154(2) 0.7202(4) 0.5557(7) 0.064(3) Uani 1 1 d . . . . .
C10 C -0.0497(18) 0.7194(4) 0.6074(6) 0.058(3) Uani 1 1 d . . . . .
C2 C 1.0799(19) 0.7136(4) 0.2099(7) 0.069(4) Uani 1 1 d . . . . .
C7 C 0.222(2) 0.6831(4) 0.5390(8) 0.067(3) Uani 1 1 d . . . . .
C24 C -0.280(2) 0.7198(4) 0.8928(7) 0.066(3) Uani 1 1 d . . . . .
C9 C 0.251(3) 0.750000 0.5275(11) 0.066(5) Uani 1 2 d S T P . .
H9 H 0.380553 0.750000 0.490230 0.080 Uiso 1 2 calc R U P . .
C6 C -0.100(2) 0.6828(4) 0.6260(8) 0.073(4) Uani 1 1 d . . . . .
C25 C -0.169(3) 0.750000 0.9211(10) 0.069(5) Uani 1 2 d S T P . .
H25 H -0.024949 0.750000 0.957676 0.083 Uiso 1 2 calc R U P . .
C20 C -0.209(2) 0.6834(4) 0.9083(7) 0.074(4) Uani 1 1 d . . . . .
C21 C -0.566(2) 0.6825(4) 0.8215(8) 0.075(4) Uani 1 1 d . . . . .
C11 C -0.151(3) 0.750000 0.6349(11) 0.068(5) Uani 1 2 d S T P . .
H11 H -0.283396 0.750000 0.670779 0.082 Uiso 1 2 calc R U P . .
C4 C 1.234(2) 0.7313(4) 0.1566(7) 0.079(4) Uani 1 1 d . . . . .
C26 C -0.382(3) 0.6260(5) 0.8559(10) 0.094(5) Uani 1 1 d . . . . .
H26A H -0.214198 0.618207 0.869042 0.113 Uiso 1 1 calc R U . . .
H26B H -0.427302 0.620133 0.794560 0.113 Uiso 1 1 calc R U . . .
C12 C 0.083(3) 0.6254(4) 0.5942(10) 0.094(4) Uani 1 1 d . . . . .
H12A H 0.058299 0.619530 0.655421 0.113 Uiso 1 1 calc R U . . .
H12B H 0.247439 0.618180 0.581428 0.113 Uiso 1 1 calc R U . . .
C5 C 1.400(2) 0.7122(5) 0.0995(10) 0.114(6) Uani 1 1 d . . . . .
H5A H 1.355838 0.717340 0.038343 0.170 Uiso 1 1 calc R U . . .
H5B H 1.384792 0.687756 0.109510 0.170 Uiso 1 1 calc R U . . .
H5C H 1.566597 0.719318 0.113826 0.170 Uiso 1 1 calc R U . . .
C3 C 1.078(3) 0.6731(4) 0.2058(10) 0.095(5) Uani 1 1 d . . . . .
H3A H 1.098104 0.665730 0.146028 0.143 Uiso 1 1 calc R U . . .
H3B H 0.924928 0.664601 0.224880 0.143 Uiso 1 1 calc R U . . .
H3C H 1.210855 0.664187 0.244085 0.143 Uiso 1 1 calc R U . . .
C27 C -0.553(4) 0.6060(4) 0.9165(17) 0.138(8) Uani 1 1 d D . . . .
H27 H -0.720570 0.615304 0.911115 0.165 Uiso 1 1 calc R U . . .
C13 C -0.114(4) 0.6052(5) 0.530(2) 0.182 Uani 1 1 d D U . . .
H13 H -0.282199 0.613685 0.534579 0.218 Uiso 1 1 calc R U . . .
C16 C -0.081(7) 0.5694(11) 0.562(3) 0.274 Uani 1 1 d D U . . .
H16A H 0.088560 0.566330 0.583879 0.328 Uiso 1 1 calc R U . . .
H16B H -0.111545 0.553723 0.511922 0.328 Uiso 1 1 calc R U . . .
C14 C -0.032(7) 0.6056(8) 0.4335(17) 0.272 Uani 1 1 d D U . . .
H14A H -0.007006 0.629916 0.419514 0.327 Uiso 1 1 calc R U . . .
H14B H 0.130181 0.595072 0.436542 0.327 Uiso 1 1 calc R U . . .
C28 C -0.432(8) 0.6093(8) 1.0189(17) 0.28(3) Uani 1 1 d D . . . .
H28A H -0.275334 0.597411 1.019959 0.340 Uiso 1 1 calc R U . . .
H28B H -0.395371 0.633720 1.028202 0.340 Uiso 1 1 calc R U . . .
C29 C -0.556(10) 0.5971(9) 1.101(3) 0.53(6) Uani 1 1 d D . . . .
H29A H -0.441815 0.583817 1.138253 0.789 Uiso 1 1 calc R U . . .
H29B H -0.696006 0.583023 1.083545 0.789 Uiso 1 1 calc R U . . .
H29C H -0.609002 0.616950 1.133536 0.789 Uiso 1 1 calc R U . . .
C30 C -0.544(5) 0.5688(5) 0.881(2) 0.198 Uani 1 1 d D U . . .
H30A H -0.523822 0.569127 0.817699 0.238 Uiso 1 1 calc R U . . .
H30B H -0.405798 0.556518 0.909850 0.238 Uiso 1 1 calc R U . . .
C31 C -0.781(5) 0.5504(8) 0.899(3) 0.397 Uani 1 1 d D U . . .
H31A H -0.925471 0.562892 0.875626 0.476 Uiso 1 1 calc R U . . .
H31B H -0.794528 0.545729 0.961868 0.476 Uiso 1 1 calc R U . . .
C32 C -0.734(10) 0.5171(10) 0.846(4) 1.22(11) Uani 1 1 d D U . . .
H32A H -0.800861 0.518486 0.784968 1.461 Uiso 1 1 calc R U . . .
H32B H -0.560611 0.511100 0.847344 1.461 Uiso 1 1 calc R U . . .
C15 C -0.168(15) 0.5901(12) 0.351(3) 0.68(9) Uani 1 1 d D . . . .
H15A H -0.341990 0.592365 0.356377 1.027 Uiso 1 1 calc R U . . .
H15B H -0.126444 0.565989 0.346776 1.027 Uiso 1 1 calc R U . . .
H15C H -0.121773 0.602177 0.299463 1.027 Uiso 1 1 calc R U . . .
C18 C -0.157(12) 0.5220(10) 0.647(5) 0.77(7) Uani 1 1 d D U . . .
H18A H -0.009003 0.517847 0.616012 0.930 Uiso 1 1 calc R U . . .
H18B H -0.127405 0.516098 0.709015 0.930 Uiso 1 1 calc R U . . .
C19 C -0.378(15) 0.503(3) 0.604(6) 0.80(7) Uani 1 1 d D U . . .
H19A H -0.522321 0.516690 0.606748 1.194 Uiso 1 1 calc R U . . .
H19B H -0.399691 0.481242 0.634989 1.194 Uiso 1 1 calc R U . . .
H19C H -0.349905 0.497784 0.543037 1.194 Uiso 1 1 calc R U . . .
C17 C -0.249(10) 0.5598(9) 0.634(3) 0.388 Uani 1 1 d D U . . .
H17A H -0.421527 0.560947 0.614440 0.465 Uiso 1 1 calc R U . . .
H17B H -0.218494 0.573715 0.687431 0.465 Uiso 1 1 calc R U . . .
C33 C -0.881(13) 0.4924(10) 0.903(5) 1.22(11) Uani 1 1 d D U . . .
H33A H -1.020242 0.483656 0.867394 1.831 Uiso 1 1 calc R U . . .
H33B H -0.936203 0.504827 0.952655 1.831 Uiso 1 1 calc R U . . .
H33C H -0.778115 0.473446 0.922867 1.831 Uiso 1 1 calc R U . . .

loop_
_atom_site_aniso_label
_atom_site_aniso_U_11
_atom_site_aniso_U_22
_atom_site_aniso_U_33
_atom_site_aniso_U_23
_atom_site_aniso_U_13
_atom_site_aniso_U_12
I001 0.0684(5) 0.1101(8) 0.0558(5) 0.0070(5) 0.0010(4) -0.0097(5)
O1 0.079(6) 0.097(7) 0.085(6) 0.004(5) 0.031(5) 0.008(5)
O2 0.072(6) 0.120(8) 0.075(6) 0.006(5) 0.026(5) -0.013(5)
O3 0.058(5) 0.122(8) 0.075(6) 0.004(5) 0.003(4) -0.013(5)
O4 0.064(5) 0.123(8) 0.088(7) -0.004(6) -0.018(5) 0.018(5)
C23 0.047(9) 0.110(15) 0.039(8) 0.000 0.002(7) 0.000
C22 0.041(6) 0.107(10) 0.034(5) 0.000(6) 0.000(4) -0.013(6)
N1 0.072(7) 0.084(8) 0.058(6) 0.004(6) -0.005(5) 0.000(6)
N2 0.061(6) 0.084(8) 0.067(7) -0.003(6) 0.003(5) -0.003(6)
C1 0.045(6) 0.107(9) 0.039(6) -0.008(5) -0.006(4) 0.004(5)
C8 0.053(6) 0.088(9) 0.048(6) -0.007(6) -0.010(5) -0.004(6)
C10 0.035(5) 0.111(10) 0.027(5) -0.003(6) -0.001(4) -0.007(6)
C2 0.040(6) 0.125(12) 0.041(6) -0.014(6) 0.000(5) 0.007(6)
C7 0.051(6) 0.091(10) 0.059(7) 0.005(7) 0.008(6) 0.009(6)
C24 0.053(7) 0.102(10) 0.043(6) -0.001(7) 0.008(5) 0.005(7)
C9 0.044(9) 0.103(15) 0.051(10) 0.000 -0.003(7) 0.000
C6 0.054(7) 0.102(11) 0.062(8) 0.007(7) -0.004(6) -0.015(7)
C25 0.050(9) 0.114(16) 0.044(9) 0.000 0.002(7) 0.000
C20 0.073(8) 0.121(12) 0.027(5) -0.016(6) 0.003(5) -0.007(8)
C21 0.063(8) 0.116(12) 0.046(7) 0.008(7) 0.007(6) 0.006(8)
C11 0.049(9) 0.098(14) 0.059(10) 0.000 0.016(8) 0.000
C4 0.048(6) 0.143(13) 0.047(6) -0.017(6) 0.003(5) 0.000(6)
C26 0.076(9) 0.128(14) 0.079(10) -0.011(9) 0.012(7) 0.000(9)
C12 0.103(11) 0.101(12) 0.078(10) 0.019(8) -0.002(8) 0.004(9)
C5 0.062(8) 0.198(18) 0.087(10) -0.029(11) 0.054(8) -0.013(10)
C3 0.079(10) 0.119(13) 0.088(10) -0.017(9) 0.014(8) -0.006(9)
C27 0.120(15) 0.074(12) 0.22(3) 0.013(14) 0.043(16) -0.003(10)
C13 0.093 0.061 0.391 0.007 0.020 -0.009
C16 0.229 0.306 0.283 -0.002 -0.002 -0.126
C14 0.472 0.195 0.132 0.040 -0.113 -0.151
C28 0.52(7) 0.23(3) 0.13(2) -0.06(2) 0.17(3) -0.22(4)
C29 0.38(7) 0.16(4) 1.06(19) -0.16(7) 0.18(10) 0.01(4)
C30 0.153 0.118 0.331 0.035 0.059 -0.013
C31 0.247 0.204 0.722 -0.059 -0.100 0.056
C32 1.6(2) 1.34(18) 0.80(15) 0.76(13) 0.60(14) 1.22(17)
C15 1.2(2) 0.19(5) 0.63(13) 0.08(6) -0.40(15) -0.16(8)
C18 0.50(13) 1.24(19) 0.57(13) -0.40(13) -0.11(10) 0.15(13)
C19 0.51(13) 1.22(19) 0.64(13) -0.40(13) -0.10(9) 0.14(13)
C17 0.506 0.149 0.511 0.049 0.061 0.074
C33 1.6(2) 1.31(18) 0.83(15) 0.76(13) 0.58(14) 1.20(17)

_geom_special_details            
;
 All esds (except the esd in the dihedral angle between two l.s. planes)
 are estimated using the full covariance matrix.  The cell esds are taken
 into account individually in the estimation of esds in distances, angles
 and torsion angles; correlations between esds in cell parameters are only
 used when they are defined by crystal symmetry.  An approximate (isotropic)
 treatment of cell esds is used for estimating esds involving l.s. planes.
;

loop_
_geom_bond_atom_site_label_1
_geom_bond_atom_site_label_2
_geom_bond_distance
_geom_bond_site_symmetry_2
_geom_bond_publ_flag
I001 C1 2.110(12) . ?
O1 C7 1.242(13) . ?
O2 C6 1.210(14) . ?
O3 C21 1.225(15) . ?
O4 C20 1.238(15) . ?
C23 C22 1.369(15) . ?
C23 C22 1.369(15) 4_575 ?
C22 C24 1.407(15) . ?
C22 C21 1.50(2) . ?
N1 C6 1.362(17) . ?
N1 C7 1.372(15) . ?
N1 C12 1.460(17) . ?
N2 C21 1.357(16) . ?
N2 C20 1.383(16) . ?
N2 C26 1.442(18) . ?
C1 C2 1.378(15) . ?
C1 C1 1.41(2) 4_575 ?
C8 C9 1.344(15) . ?
C8 C10 1.399(15) . ?
C8 C7 1.504(18) . ?
C10 C11 1.378(14) . ?
C10 C6 1.468(19) . ?
C2 C4 1.380(17) . ?
C2 C3 1.56(2) . ?
C24 C25 1.367(15) . ?
C24 C20 1.471(19) . ?
C4 C4 1.44(3) 4_575 ?
C4 C5 1.484(17) . ?
C26 C27 1.55(2) . ?
C12 C13 1.60(3) . ?
C27 C30 1.533(17) . ?
C27 C28 1.65(4) . ?
C13 C16 1.46(4) . ?
C13 C14 1.555(18) . ?
C16 C17 1.522(14) . ?
C14 C15 1.53(2) . ?
C28 C29 1.53(2) . ?
C30 C31 1.515(14) . ?
C31 C32 1.55(2) . ?
C32 C33 1.54(2) . ?
C18 C19 1.53(2) . ?
C18 C17 1.55(2) . ?

loop_
_geom_angle_atom_site_label_1
_geom_angle_atom_site_label_2
_geom_angle_atom_site_label_3
_geom_angle
_geom_angle_site_symmetry_1
_geom_angle_site_symmetry_3
_geom_angle_publ_flag
C22 C23 C22 116.9(15) . 4_575 ?
C23 C22 C24 121.4(13) . . ?
C23 C22 C21 131.7(11) . . ?
C24 C22 C21 106.9(12) . . ?
C6 N1 C7 111.3(11) . . ?
C6 N1 C12 123.3(12) . . ?
C7 N1 C12 124.5(12) . . ?
C21 N2 C20 112.2(12) . . ?
C21 N2 C26 121.5(12) . . ?
C20 N2 C26 125.5(12) . . ?
C2 C1 C1 120.3(8) . 4_575 ?
C2 C1 I001 119.8(10) . . ?
C1 C1 I001 119.9(3) 4_575 . ?
C9 C8 C10 122.8(14) . . ?
C9 C8 C7 130.8(12) . . ?
C10 C8 C7 106.5(11) . . ?
C11 C10 C8 119.8(13) . . ?
C11 C10 C6 133.0(11) . . ?
C8 C10 C6 107.1(11) . . ?
C1 C2 C4 120.1(13) . . ?
C1 C2 C3 121.7(12) . . ?
C4 C2 C3 118.2(11) . . ?
O1 C7 N1 124.4(13) . . ?
O1 C7 C8 128.9(12) . . ?
N1 C7 C8 106.7(10) . . ?
C25 C24 C22 121.9(14) . . ?
C25 C24 C20 131.0(11) . . ?
C22 C24 C20 107.1(12) . . ?
C8 C9 C8 117.1(17) . 4_575 ?
O2 C6 N1 126.0(14) . . ?
O2 C6 C10 125.7(13) . . ?
N1 C6 C10 108.4(11) . . ?
C24 C25 C24 116.6(16) 4_575 . ?
O4 C20 N2 125.5(15) . . ?
O4 C20 C24 127.6(13) . . ?
N2 C20 C24 107.0(11) . . ?
O3 C21 N2 127.3(15) . . ?
O3 C21 C22 125.9(12) . . ?
N2 C21 C22 106.7(11) . . ?
C10 C11 C10 117.7(15) . 4_575 ?
C2 C4 C4 119.5(8) . 4_575 ?
C2 C4 C5 120.8(14) . . ?
C4 C4 C5 119.7(9) 4_575 . ?
N2 C26 C27 113.8(12) . . ?
N1 C12 C13 110.9(12) . . ?
C30 C27 C26 103.0(17) . . ?
C30 C27 C28 112(2) . . ?
C26 C27 C28 107.2(16) . . ?
C16 C13 C14 106(2) . . ?
C16 C13 C12 101(2) . . ?
C14 C13 C12 109.7(17) . . ?
C13 C16 C17 113(4) . . ?
C15 C14 C13 127(4) . . ?
C29 C28 C27 125(4) . . ?
C31 C30 C27 109(2) . . ?
C30 C31 C32 96.8(15) . . ?
C33 C32 C31 96.4(16) . . ?
C19 C18 C17 100(6) . . ?
C16 C17 C18 96.4(15) . . ?

loop_
_geom_torsion_atom_site_label_1
_geom_torsion_atom_site_label_2
_geom_torsion_atom_site_label_3
_geom_torsion_atom_site_label_4
_geom_torsion
_geom_torsion_site_symmetry_1
_geom_torsion_site_symmetry_2
_geom_torsion_site_symmetry_3
_geom_torsion_site_symmetry_4
_geom_torsion_publ_flag
C22 C23 C22 C24 1(2) 4_575 . . . ?
C22 C23 C22 C21 -179.0(8) 4_575 . . . ?
C9 C8 C10 C11 -3.1(18) . . . . ?
C7 C8 C10 C11 178.7(11) . . . . ?
C9 C8 C10 C6 -179.2(12) . . . . ?
C7 C8 C10 C6 2.7(11) . . . . ?
C1 C1 C2 C4 2.0(13) 4_575 . . . ?
I001 C1 C2 C4 -176.9(8) . . . . ?
C1 C1 C2 C3 -178.0(8) 4_575 . . . ?
I001 C1 C2 C3 3.1(14) . . . . ?
C6 N1 C7 O1 177.8(12) . . . . ?
C12 N1 C7 O1 8.7(19) . . . . ?
C6 N1 C7 C8 -1.3(13) . . . . ?
C12 N1 C7 C8 -170.4(11) . . . . ?
C9 C8 C7 O1 2(2) . . . . ?
C10 C8 C7 O1 180.0(12) . . . . ?
C9 C8 C7 N1 -178.9(13) . . . . ?
C10 C8 C7 N1 -1.0(12) . . . . ?
C23 C22 C24 C25 0.1(18) . . . . ?
C21 C22 C24 C25 -179.9(12) . . . . ?
C23 C22 C24 C20 -179.6(11) . . . . ?
C21 C22 C24 C20 0.4(12) . . . . ?
C10 C8 C9 C8 4(2) . . . 4_575 ?
C7 C8 C9 C8 -178.3(8) . . . 4_575 ?
C7 N1 C6 O2 -177.9(12) . . . . ?
C12 N1 C6 O2 -9(2) . . . . ?
C7 N1 C6 C10 3.0(13) . . . . ?
C12 N1 C6 C10 172.3(11) . . . . ?
C11 C10 C6 O2 2(2) . . . . ?
C8 C10 C6 O2 177.4(12) . . . . ?
C11 C10 C6 N1 -178.9(13) . . . . ?
C8 C10 C6 N1 -3.6(12) . . . . ?
C22 C24 C25 C24 -1(2) . . . 4_575 ?
C20 C24 C25 C24 178.4(8) . . . 4_575 ?
C21 N2 C20 O4 -178.8(11) . . . . ?
C26 N2 C20 O4 -8.8(19) . . . . ?
C21 N2 C20 C24 2.6(13) . . . . ?
C26 N2 C20 C24 172.7(11) . . . . ?
C25 C24 C20 O4 0(2) . . . . ?
C22 C24 C20 O4 179.7(12) . . . . ?
C25 C24 C20 N2 178.5(13) . . . . ?
C22 C24 C20 N2 -1.8(12) . . . . ?
C20 N2 C21 O3 177.1(11) . . . . ?
C26 N2 C21 O3 7(2) . . . . ?
C20 N2 C21 C22 -2.4(13) . . . . ?
C26 N2 C21 C22 -172.9(11) . . . . ?
C23 C22 C21 O3 2(2) . . . . ?
C24 C22 C21 O3 -178.3(11) . . . . ?
C23 C22 C21 N2 -178.8(13) . . . . ?
C24 C22 C21 N2 1.1(12) . . . . ?
C8 C10 C11 C10 2(2) . . . 4_575 ?
C6 C10 C11 C10 176.8(8) . . . 4_575 ?
C1 C2 C4 C4 -2.0(12) . . . 4_575 ?
C3 C2 C4 C4 178.0(8) . . . 4_575 ?
C1 C2 C4 C5 177.8(12) . . . . ?
C3 C2 C4 C5 -2.2(17) . . . . ?
C21 N2 C26 C27 -84.3(18) . . . . ?
C20 N2 C26 C27 106.5(17) . . . . ?
C6 N1 C12 C13 86.0(17) . . . . ?
C7 N1 C12 C13 -106.1(17) . . . . ?
N2 C26 C27 C30 170.1(17) . . . . ?
N2 C26 C27 C28 -71(2) . . . . ?
N1 C12 C13 C16 -173(2) . . . . ?
N1 C12 C13 C14 75(2) . . . . ?
C14 C13 C16 C17 -154(4) . . . . ?
C12 C13 C16 C17 91(4) . . . . ?
C16 C13 C14 C15 73(5) . . . . ?
C12 C13 C14 C15 -179(4) . . . . ?
C30 C27 C28 C29 -75(4) . . . . ?
C26 C27 C28 C29 172(4) . . . . ?
C26 C27 C30 C31 -153(3) . . . . ?
C28 C27 C30 C31 92(3) . . . . ?
C27 C30 C31 C32 172(4) . . . . ?
C30 C31 C32 C33 150(5) . . . . ?
C13 C16 C17 C18 180(4) . . . . ?
C19 C18 C17 C16 -107(7) . . . . ?

_refine_diff_density_max         0.946
_refine_diff_density_min         -2.057
_refine_diff_density_rms         0.115

_shelx_res_file                  
;
TITL MonoP2_a.res in P2(1)/m
    shelx.res
    created by SHELXL-2018/3 at 11:10:37 on 06-Jun-2022
CELL  0.71073   5.4537  38.5270  15.1042   90.000   93.702   90.000
ZERR    37.00   0.0005   0.0037   0.0015    0.000    0.004    0.000
LATT   1
SYMM  - X, 1/2 + Y, - Z
SFAC  C    H    I    N    O
UNIT  124 168 4 8 6
MERG   2
OMIT    -3.00  50.00
DFIX  1.540 0.020 C31 C30
DFIX  1.540 0.020 C31 C32
DFIX  1.540 0.020 C14 C15
DFIX  1.540 0.020 C18 C19
DFIX  1.540 0.020 C17 C18
DFIX  1.540 0.020 C16 C17
DFIX  1.540 0.020 C27 C30
DFIX  1.540 0.020 C33 C32
DFIX     1.540   0.020 C28 C29
DFIX     2.300   0.020 C16 C18
DFIX     2.300   0.020 C30 C32
DFIX     2.300   0.020 C31 C33
DELU     0.010   0.010 C18 C19
SIMU     0.040   0.080   1.700 C18 C19
DELU     0.010   0.010 C32 C33
SIMU     0.040   0.080   1.700 C32 C33
DFIX     1.540   0.020 C30 C31
DELU     0.010   0.010 C30 C31
SIMU     0.040   0.080   1.700 C30 C31
DFIX     1.540   0.020 C13 C14
DELU     0.010   0.010 C13 C14
SIMU     0.040   0.080   1.700 C13 C14
DFIX     1.540   0.020 C16 C17
DELU     0.010   0.010 C16 C17
SIMU     0.040   0.080   1.700 C16 C17
DELU     0.010   0.010 H19B H19C
SIMU     0.040   0.080   1.700 H19B H19C
FMAP   2
PLAN   90
SIZE     0.050   0.140   0.160
ACTA
BOND
CONF
LIST   6
L.S.  16
TEMP    26.85
WGHT    0.074100   31.848200
FVAR       0.07867
I001  3    0.711617    0.704364    0.350744    11.00000    0.06837    0.11006 =
         0.05585    0.00704    0.00101   -0.00966
O1    5    0.390754    0.671500    0.496288    11.00000    0.07950    0.09719 =
         0.08483    0.00419    0.03150    0.00818
O2    5   -0.258049    0.672112    0.671576    11.00000    0.07248    0.11955 =
         0.07498    0.00590    0.02569   -0.01272
O3    5   -0.743752    0.672080    0.775399    11.00000    0.05789    0.12193 =
         0.07470    0.00408    0.00274   -0.01289
O4    5   -0.026560    0.672232    0.952242    11.00000    0.06415    0.12323 =
         0.08789   -0.00383   -0.01772    0.01783
C23   1   -0.613144    0.750000    0.811922    10.50000    0.04681    0.11009 =
         0.03950    0.00000    0.00241    0.00000
AFIX  43
H23   2   -0.760052    0.749999    0.777046    10.50000   -1.20000
AFIX   0
C22   1   -0.500060    0.719725    0.838770    11.00000    0.04116    0.10651 =
         0.03432    0.00045   -0.00005   -0.01296
N1    4    0.059923    0.662887    0.582213    11.00000    0.07183    0.08438 =
         0.05819    0.00385   -0.00501   -0.00023
N2    4   -0.390860    0.663141    0.865998    11.00000    0.06105    0.08380 =
         0.06717   -0.00280    0.00256   -0.00283
C1    1    0.932773    0.731681    0.264763    11.00000    0.04478    0.10690 =
         0.03896   -0.00763   -0.00620    0.00365
C8    1    0.154005    0.720242    0.555690    11.00000    0.05348    0.08774 =
         0.04847   -0.00700   -0.00977   -0.00434
C10   1   -0.049721    0.719386    0.607373    11.00000    0.03544    0.11140 =
         0.02722   -0.00339   -0.00135   -0.00708
C2    1    1.079865    0.713647    0.209885    11.00000    0.04019    0.12507 =
         0.04145   -0.01410   -0.00004    0.00743
C7    1    0.221689    0.683087    0.539044    11.00000    0.05149    0.09051 =
         0.05890    0.00529    0.00849    0.00930
C24   1   -0.279918    0.719819    0.892784    11.00000    0.05314    0.10197 =
         0.04296   -0.00055    0.00763    0.00534
C9    1    0.251417    0.750000    0.527544    10.50000    0.04434    0.10269 =
         0.05131    0.00000   -0.00335    0.00000
AFIX  43
H9    2    0.380553    0.750000    0.490230    10.50000   -1.20000
AFIX   0
C6    1   -0.099654    0.682761    0.626016    11.00000    0.05387    0.10171 =
         0.06210    0.00672   -0.00379   -0.01452
C25   1   -0.168773    0.750000    0.921073    10.50000    0.04984    0.11399 =
         0.04422    0.00000    0.00150    0.00000
AFIX  43
H25   2   -0.024949    0.750000    0.957676    10.50000   -1.20000
AFIX   0
C20   1   -0.209312    0.683360    0.908308    11.00000    0.07288    0.12090 =
         0.02678   -0.01640    0.00297   -0.00707
C21   1   -0.566089    0.682546    0.821548    11.00000    0.06272    0.11581 =
         0.04606    0.00815    0.00671    0.00604
C11   1   -0.151113    0.750000    0.634885    10.50000    0.04869    0.09793 =
         0.05893    0.00000    0.01617    0.00000
AFIX  43
H11   2   -0.283396    0.750000    0.670779    10.50000   -1.20000
AFIX   0
C4    1    1.233888    0.731311    0.156562    11.00000    0.04822    0.14270 =
         0.04658   -0.01735    0.00288    0.00020
C26   1   -0.381850    0.625951    0.855918    11.00000    0.07603    0.12829 =
         0.07854   -0.01099    0.01186    0.00044
AFIX  23
H26A  2   -0.214198    0.618207    0.869042    11.00000   -1.20000
H26B  2   -0.427302    0.620133    0.794560    11.00000   -1.20000
AFIX   0
C12   1    0.083046    0.625410    0.594194    11.00000    0.10276    0.10053 =
         0.07752    0.01909   -0.00201    0.00387
AFIX  23
H12A  2    0.058299    0.619530    0.655421    11.00000   -1.20000
H12B  2    0.247439    0.618180    0.581428    11.00000   -1.20000
AFIX   0
C5    1    1.399938    0.712248    0.099525    11.00000    0.06223    0.19808 =
         0.08704   -0.02862    0.05406   -0.01339
AFIX 137
H5A   2    1.355838    0.717340    0.038343    11.00000   -1.50000
H5B   2    1.384792    0.687756    0.109510    11.00000   -1.50000
H5C   2    1.566597    0.719318    0.113826    11.00000   -1.50000
AFIX   0
C3    1    1.078286    0.673139    0.205829    11.00000    0.07930    0.11914 =
         0.08834   -0.01729    0.01414   -0.00624
AFIX 137
H3A   2    1.098104    0.665730    0.146028    11.00000   -1.50000
H3B   2    0.924928    0.664601    0.224880    11.00000   -1.50000
H3C   2    1.210855    0.664187    0.244085    11.00000   -1.50000
AFIX   0
C27   1   -0.553030    0.605998    0.916461    11.00000    0.11963    0.07389 =
         0.22406    0.01295    0.04317   -0.00312
AFIX  13
H27   2   -0.720570    0.615304    0.911115    11.00000   -1.20000
AFIX   0
C13   1   -0.114133    0.605166    0.530109    11.00000   10.09292   10.06123 =
        10.39127   10.00690   10.01952    9.99093
AFIX  13
H13   2   -0.282199    0.613685    0.534579    11.00000   -1.20000
AFIX   0
C16   1   -0.080829    0.569433    0.561586    11.00000   10.22919   10.30585 =
        10.28306    9.99832    9.99774    9.87362
AFIX  23
H16A  2    0.088560    0.566330    0.583879    11.00000   -1.20000
H16B  2   -0.111545    0.553723    0.511922    11.00000   -1.20000
AFIX   0
C14   1   -0.031572    0.605642    0.433501    11.00000   10.47240   10.19549 =
        10.13170   10.03952    9.88724    9.84872
AFIX  23
H14A  2   -0.007006    0.629916    0.419514    11.00000   -1.20000
H14B  2    0.130181    0.595072    0.436542    11.00000   -1.20000
AFIX   0
C28   1   -0.432238    0.609311    1.018885    11.00000    0.51748    0.22536 =
         0.12602   -0.05723    0.17456   -0.21758
AFIX  23
H28A  2   -0.275334    0.597411    1.019959    11.00000   -1.20000
H28B  2   -0.395371    0.633720    1.028202    11.00000   -1.20000
AFIX   0
C29   1   -0.556279    0.597146    1.101195    11.00000    0.37822    0.16052 =
         1.05593   -0.16240    0.17722    0.00950
AFIX 137
H29A  2   -0.441815    0.583817    1.138253    11.00000   -1.50000
H29B  2   -0.696006    0.583023    1.083545    11.00000   -1.50000
H29C  2   -0.609002    0.616950    1.133536    11.00000   -1.50000
AFIX   0
C30   1   -0.544306    0.568776    0.881010    11.00000   10.15272   10.11770 =
        10.33058   10.03547   10.05851    9.98702
AFIX  23
H30A  2   -0.523822    0.569127    0.817699    11.00000   -1.20000
H30B  2   -0.405798    0.556518    0.909850    11.00000   -1.20000
AFIX   0
C31   1   -0.781409    0.550373    0.899232    11.00000   10.24706   10.20353 =
        10.72244    9.94110    9.89984   10.05641
AFIX  23
H31A  2   -0.925471    0.562892    0.875626    11.00000   -1.20000
H31B  2   -0.794528    0.545729    0.961868    11.00000   -1.20000
AFIX   0
C32   1   -0.733573    0.517093    0.845899    11.00000    1.58757    1.33746 =
         0.79553    0.75769    0.60113    1.22195
AFIX  23
H32A  2   -0.800861    0.518486    0.784968    11.00000   -1.20000
H32B  2   -0.560611    0.511100    0.847344    11.00000   -1.20000
AFIX   0
C15   1   -0.168118    0.590101    0.351410    11.00000    1.17888    0.18994 =
         0.62569    0.07552   -0.40000   -0.16415
AFIX 137
H15A  2   -0.341990    0.592365    0.356377    11.00000   -1.50000
H15B  2   -0.126444    0.565989    0.346776    11.00000   -1.50000
H15C  2   -0.121773    0.602177    0.299463    11.00000   -1.50000
AFIX   0
C18   1   -0.156794    0.522042    0.646830    11.00000    0.50041    1.23915 =
         0.56588   -0.40000   -0.11057    0.15494
AFIX  23
H18A  2   -0.009003    0.517847    0.616012    11.00000   -1.20000
H18B  2   -0.127405    0.516098    0.709015    11.00000   -1.20000
AFIX   0
C19   1   -0.377659    0.502640    0.603922    11.00000    0.50995    1.22434 =
         0.63547   -0.40000   -0.10196    0.13753
AFIX 137
H19A  2   -0.522321    0.516690    0.606748    11.00000   -1.50000
H19B  2   -0.399691    0.481242    0.634989    11.00000   -1.50000
H19C  2   -0.349905    0.497784    0.543037    11.00000   -1.50000
AFIX   0
C17   1   -0.249036    0.559790    0.634359    11.00000   10.50614   10.14918 =
        10.51142   10.04861   10.06106   10.07425
AFIX  23
H17A  2   -0.421527    0.560947    0.614440    11.00000   -1.20000
H17B  2   -0.218494    0.573715    0.687431    11.00000   -1.20000
AFIX   0
C33   1   -0.880887    0.492437    0.902530    11.00000    1.58444    1.30816 =
         0.83455    0.75697    0.58378    1.20364
AFIX 137
H33A  2   -1.020242    0.483656    0.867394    11.00000   -1.50000
H33B  2   -0.936203    0.504827    0.952655    11.00000   -1.50000
H33C  2   -0.778115    0.473446    0.922867    11.00000   -1.50000
AFIX   0
HKLF    4


REM  MonoP2_a.res in P2(1)/m
REM wR2 = 0.2799, GooF = S = 1.141, Restrained GooF = 1.293 for all data
REM R1 = 0.1088 for 3830 Fo > 4sig(Fo) and 0.1470 for all 5689 data
REM 319 parameters refined using 51 restraints

END

WGHT      0.0725     31.6179

REM Highest difference peak  0.946,  deepest hole -2.057,  1-sigma level  0.115
Q1    1   1.0679  0.7041  0.3528  11.00000  0.05    0.95
Q2    1   0.3918  0.7035  0.3505  11.00000  0.05    0.91
Q3    1  -0.4235  0.7038  0.7516  11.00000  0.05    0.72
Q4    1   0.8728  0.6985  0.3236  11.00000  0.05    0.66
Q5    1  -0.1843  0.7097  1.0012  11.00000  0.05    0.56
Q6    1  -0.3538  0.5891  1.0687  11.00000  0.05    0.44
Q7    1  -0.7447  0.5070  0.8664  11.00000  0.05    0.43
Q8    1  -0.3366  0.5986  1.0776  11.00000  0.05    0.43
Q9    1   0.0042  0.7094  0.9771  11.00000  0.05    0.42
Q10   1  -0.2044  0.5096  0.6403  11.00000  0.05    0.42
Q11   1  -0.6593  0.5824  0.2599  11.00000  0.05    0.42
Q12   1   0.8132  0.6969  0.4378  11.00000  0.05    0.41
Q13   1   0.1511  0.7114  0.5213  11.00000  0.05    0.40
Q14   1   0.7014  0.7339  0.3463  11.00000  0.05    0.39
Q15   1  -0.5550  0.5715  0.2659  11.00000  0.05    0.39
Q16   1  -0.1553  0.6127  1.0048  11.00000  0.05    0.39
Q17   1  -0.0577  0.7090  0.8991  11.00000  0.05    0.37
Q18   1   0.0974  0.5806  0.4208  11.00000  0.05    0.37
Q19   1  -0.3106  0.5889  0.4033  11.00000  0.05    0.37
Q20   1  -0.5909  0.6088  1.0050  11.00000  0.05    0.36
Q21   1  -0.5981  0.5921  1.0734  11.00000  0.05    0.36
Q22   1  -0.3588  0.6015  1.1601  11.00000  0.05    0.35
Q23   1   0.1802  0.7500  0.9030  10.50000  0.05    0.34
Q24   1   0.0011  0.6270  0.9803  11.00000  0.05    0.34
Q25   1  -0.2763  0.6929  0.9480  11.00000  0.05    0.34
Q26   1  -0.2664  0.6169  0.9216  11.00000  0.05    0.33
Q27   1  -0.2718  0.5179  0.6528  11.00000  0.05    0.33
Q28   1  -0.5055  0.6729  0.6597  11.00000  0.05    0.33
Q29   1  -0.2224  0.6797  0.9582  11.00000  0.05    0.33
Q30   1  -0.3733  0.5930  0.2946  11.00000  0.05    0.32
Q31   1  -0.1286  0.6030  0.5548  11.00000  0.05    0.32
Q32   1  -0.3249  0.6113  0.3597  11.00000  0.05    0.32
Q33   1   0.0381  0.7186  0.5814  11.00000  0.05    0.32
Q34   1   1.5971  0.6777  0.0783  11.00000  0.05    0.31
Q35   1  -0.6874  0.5588  0.8121  11.00000  0.05    0.31
Q36   1   0.1086  0.6209  0.4160  11.00000  0.05    0.31
Q37   1   1.5156  0.7273  0.0523  11.00000  0.05    0.31
Q38   1  -0.3754  0.7099  0.8612  11.00000  0.05    0.30
Q39   1  -0.2391  0.6743  0.8770  11.00000  0.05    0.29
Q40   1  -0.6025  0.5634  0.9039  11.00000  0.05    0.29
Q41   1   0.6728  0.7233  0.4263  11.00000  0.05    0.29
Q42   1  -0.2235  0.6159  0.6144  11.00000  0.05    0.28
Q43   1  -0.4202  0.6077  0.7593  11.00000  0.05    0.28
Q44   1  -0.2723  0.5818  1.1336  11.00000  0.05    0.28
Q45   1   1.0197  0.6700  0.2724  11.00000  0.05    0.27
Q46   1  -0.2719  0.6116  0.6065  11.00000  0.05    0.27
Q47   1   0.0522  0.5940  0.3820  11.00000  0.05    0.27
Q48   1  -0.1012  0.5655  0.5953  11.00000  0.05    0.27
Q49   1   0.2013  0.6644  0.8896  11.00000  0.05    0.27
Q50   1  -0.9808  0.4983  0.9880  11.00000  0.05    0.27
Q51   1  -0.2726  0.5374  0.5520  11.00000  0.05    0.27
Q52   1   1.5854  0.6983  0.1304  11.00000  0.05    0.27
Q53   1   1.6196  0.7213  0.0795  11.00000  0.05    0.27
Q54   1  -0.2800  0.6390  0.4035  11.00000  0.05    0.26
Q55   1  -0.8500  0.5846  1.1968  11.00000  0.05    0.26
Q56   1  -0.4009  0.6928  0.6374  11.00000  0.05    0.26
Q57   1  -0.4850  0.6195  0.8888  11.00000  0.05    0.25
Q58   1  -1.0125  0.4910  0.9151  11.00000  0.05    0.25
Q59   1  -1.1247  0.5120  0.9561  11.00000  0.05    0.25
Q60   1   0.3182  0.7078  0.5413  11.00000  0.05    0.25
Q61   1  -0.0583  0.6845  0.9279  11.00000  0.05    0.25
Q62   1  -0.0218  0.7292  0.6540  11.00000  0.05    0.24
Q63   1  -0.0139  0.6073  0.4603  11.00000  0.05    0.24
Q64   1  -1.0327  0.6827  0.7841  11.00000  0.05    0.24
Q65   1   1.4046  0.6788  0.1461  11.00000  0.05    0.24
Q66   1  -0.8318  0.6899  0.8202  11.00000  0.05    0.24
Q67   1  -0.3285  0.6715  0.8279  11.00000  0.05    0.24
Q68   1   0.8084  0.6737  0.4205  11.00000  0.05    0.24
Q69   1  -0.2220  0.7500  1.0242  10.50000  0.05    0.24
Q70   1  -0.1044  0.7500  1.0938  10.50000  0.05    0.24
Q71   1   0.1630  0.7046  0.6020  11.00000  0.05    0.23
Q72   1  -0.7332  0.5124  0.8097  11.00000  0.05    0.23
Q73   1  -0.8143  0.6386  0.7365  11.00000  0.05    0.23
Q74   1   1.6304  0.7500  0.0753  10.50000  0.05    0.23
Q75   1  -0.8553  0.6967  0.7333  11.00000  0.05    0.23
Q76   1   1.1414  0.6926  0.0184  11.00000  0.05    0.23
Q77   1   1.2238  0.6858  0.0403  11.00000  0.05    0.23
Q78   1  -0.1460  0.5591  0.5473  11.00000  0.05    0.23
Q79   1  -0.2780  0.5595  0.8830  11.00000  0.05    0.22
Q80   1  -0.0211  0.6825  0.4888  11.00000  0.05    0.22
Q81   1   1.0127  0.7500  0.2799  10.50000  0.05    0.22
Q82   1  -0.1936  0.7024  0.7292  11.00000  0.05    0.22
Q83   1  -0.1386  0.7135  0.4978  11.00000  0.05    0.22
Q84   1  -0.2621  0.7193  0.8591  11.00000  0.05    0.22
Q85   1   0.9631  0.7108  0.2324  11.00000  0.05    0.22
Q86   1  -0.5664  0.7500  0.6456  10.50000  0.05    0.21
Q87   1  -0.3231  0.6526  0.8736  11.00000  0.05    0.21
Q88   1   0.0234  0.6013  0.5155  11.00000  0.05    0.21
Q89   1   0.1234  0.7103  0.4160  11.00000  0.05    0.21
Q90   1   0.2382  0.7500  0.4379  10.50000  0.05    0.21
;
_shelx_res_checksum              19323

_shelx_hkl_file                  
;
   1   0   0    0.37    0.14
   1   0   0    0.32    0.15
   1   0   0    0.37    0.13
   1   0   0    0.57    0.17
  -1   0   0    0.46    0.13
  -1   0   0    0.19    0.13
  -1   0   0    0.79    0.16
  -1   0   0    0.77    0.19
  -1   0   0    0.42    0.13
  -2   0   0   73.63    7.78
  -2   0   0   80.32    7.77
   2   0   0   73.94    7.75
   2   0   0   73.55    7.76
   2   0   0   72.02    7.80
  -2   0   0   73.93    7.75
   2   0   0   70.69    7.77
  -2   0   0   74.65    7.75
  -2   0   0   70.78    7.75
   3   0   0   30.92    3.41
   3   0   0   32.89    3.48
  -3   0   0   31.53    3.43
  -3   0   0   30.27    3.41
   3   0   0   31.58    3.42
   3   0   0   31.82    3.45
  -3   0   0   31.40    3.43
   3   0   0   29.98    3.42
  -3   0   0   28.83    3.43
   4   0   0   12.13    1.56
   4   0   0   10.67    1.49
   4   0   0   10.59    1.49
   4   0   0   13.91    1.52
   4   0   0   10.05    1.45
  -4   0   0   11.01    1.55
  -4   0   0   13.05    1.65
  -5   0   0    6.39    1.42
   5   0   0    6.51    1.16
  -5   0   0    8.39    1.76
   5   0   0    4.91    1.02
   5   0   0    6.92    1.35
   5   0   0    4.39    1.06
   5   0   0    5.01    1.16
  -5   0   0    4.67    1.09
   6   0   0    1.33    0.70
  -6   0   0    1.64    1.32
  -6   0   0    2.40    1.19
   6   0   0    1.10    0.69
   6   0   0    1.82    0.76
   6   0   0    1.48    0.66
   6   0   0    1.15    0.61
  -7   0   0    2.49    1.67
  -7   0   0    1.85    1.42
  -7   0   0    2.01    1.93
   7   0   0    2.11    1.10
   7   0   0    1.05    0.90
   7   0   0    0.64    0.89
  -1  -1   0  155.38   15.38
   1  -1   0  144.83   15.37
   1  -1   0  144.12   15.39
  -1  -1   0  155.22   15.37
   1  -1   0  142.82   15.38
  -1  -1   0  148.08   15.38
  -1  -1   0  149.70   15.39
   1  -1   0  151.47   15.39
   1  -1   0  148.24   15.39
  -1  -1   0  143.37   15.38
  -1  -1   0  149.30   15.40
  -1  -1   0  154.63   15.37
  -1   1   0  146.50   15.38
  -1   1   0  148.93   15.39
   1   1   0  149.20   15.40
  -1   1   0  148.72   15.37
  -1   1   0  153.87   15.39
   1   1   0  139.88   15.36
   1   1   0  141.37   15.38
   1   1   0  151.75   15.38
  -1   1   0  152.63   15.39
  -1   1   0  145.54   15.38
   1   1   0  146.81   15.38
   2  -1   0    7.10    0.91
  -2  -1   0    7.91    0.90
  -2  -1   0    8.89    0.93
   2  -1   0    7.14    0.94
   2  -1   0    6.89    0.90
   2  -1   0    7.27    0.92
  -2  -1   0    6.53    0.88
   2  -1   0    6.81    0.93
  -2  -1   0    7.38    0.93
  -2  -1   0    8.31    0.92
  -2   1   0    7.84    0.90
  -2   1   0    6.25    0.89
   2   1   0    7.38    0.95
  -2   1   0    8.00    0.94
   2   1   0    5.99    0.91
   2   1   0    8.12    0.91
   2   1   0    6.23    0.91
  -2   1   0    7.16    0.90
  -2   1   0    6.28    0.90
   2   1   0    6.83    0.91
   3  -1   0   43.04    4.30
   3  -1   0   39.37    4.29
   3  -1   0   40.42    4.32
  -3  -1   0   41.05    4.29
  -3  -1   0   35.46    4.27
   3  -1   0   38.85    4.30
   3  -1   0   41.63    4.29
  -3  -1   0   39.35    4.29
  -3   1   0   39.80    4.29
  -3   1   0   32.31    4.28
  -3   1   0   38.10    4.27
   3   1   0   40.03    4.29
   3   1   0   42.57    4.32
   3   1   0   39.35    4.28
   3   1   0   36.30    4.26
  -3   1   0   40.19    4.30
   3   1   0   43.10    4.34
   4  -1   0   24.50    2.81
  -4  -1   0   20.35    2.78
   4  -1   0   28.14    2.81
   4  -1   0   24.90    2.77
   4  -1   0   25.21    2.81
  -4  -1   0   21.34    2.87
   4  -1   0   24.96    2.83
   4   1   0   27.09    2.87
  -4   1   0   19.65    2.79
   4   1   0   27.71    2.83
   4   1   0   25.06    2.81
   4   1   0   22.05    2.75
   4   1   0   27.05    2.81
  -4   1   0   20.36    2.94
  -4   1   0   21.61    2.86
   5  -1   0    0.94    0.41
  -5  -1   0    2.16    1.03
   5  -1   0    1.76    0.64
   5  -1   0    1.23    0.41
   5  -1   0    0.75    0.48
  -5  -1   0    4.09    0.89
   5  -1   0    0.58    0.48
  -5   1   0    2.61    1.08
   5   1   0    1.19    0.45
   5   1   0    0.34    0.45
   5   1   0    1.47    0.58
   5   1   0    1.96    0.53
   5   1   0   -0.08    0.39
  -5   1   0    1.43    0.89
  -5   1   0    1.51    0.75
   6  -1   0    2.76    0.74
   6  -1   0    2.90    0.95
  -6  -1   0    3.29    1.09
   6  -1   0    3.29    0.87
   6  -1   0    2.37    0.83
   6  -1   0    2.90    0.91
  -6  -1   0    0.40    1.27
  -6  -1   0    2.37    1.34
   6   1   0    4.05    1.05
   6   1   0    2.97    0.95
   6   1   0    2.53    0.95
  -6   1   0    0.45    1.46
   6   1   0    0.69    0.75
  -6   1   0    3.05    1.18
   6   1   0    3.33    0.91
  -6   1   0    2.69    0.95
   7  -1   0    1.43    0.86
   7  -1   0   -0.70    0.61
  -7  -1   0    1.84    1.70
   7  -1   0   -0.83    0.82
  -7  -1   0    0.60    1.34
   7  -1   0    0.78    0.89
  -7  -1   0    2.03    2.13
   7   1   0    0.62    0.77
  -7   1   0    2.21    1.65
  -7   1   0    2.91    1.83
   7   1   0    0.76    1.01
   7   1   0    0.81    0.96
  -7   1   0   -1.92    1.82
   1  -2   0    1.52    0.28
   1  -2   0    0.82    0.18
   1  -2   0    0.84    0.21
   1  -2   0    1.00    0.25
   1  -2   0    0.91    0.22
  -1  -2   0    1.50    0.26
  -1  -2   0    0.76    0.21
  -1  -2   0    0.68    0.20
  -1  -2   0    1.06    0.20
  -1  -2   0    1.91    0.31
   1   2   0    1.46    0.25
   1   2   0    1.24    0.25
  -1   2   0    1.32    0.25
  -1   2   0    1.22    0.25
   1   2   0    1.27    0.23
  -1   2   0    1.33    0.24
  -1   2   0    1.48    0.23
  -1   2   0    0.86    0.20
   1   2   0    1.36    0.25
  -1   2   0    0.87    0.22
   1   2   0    1.10    0.22
   1   2   0    1.03    0.19
  -1   2   0    2.06    0.34
   2  -2   0   62.19    6.72
  -2  -2   0   64.25    6.74
  -2  -2   0   61.42    6.71
   2  -2   0   61.77    6.73
   2  -2   0   61.08    6.72
  -2  -2   0   65.76    6.72
  -2  -2   0   61.46    6.69
  -2  -2   0   68.30    6.71
   2   2   0   63.79    6.71
  -2   2   0   65.08    6.70
   2   2   0   62.81    6.71
  -2   2   0   65.95    6.73
   2   2   0   65.88    6.74
  -2   2   0   57.38    6.72
  -2   2   0   62.51    6.71
  -2   2   0   69.12    6.75
   3  -2   0   18.21    2.08
   3  -2   0   15.73    2.02
  -3  -2   0   18.87    2.05
   3  -2   0   17.12    2.02
  -3  -2   0   17.79    2.11
  -3  -2   0   18.41    2.03
   3  -2   0   16.52    2.03
   3  -2   0   18.07    2.03
  -3   2   0   15.64    2.00
  -3   2   0   15.77    2.02
   3   2   0   17.57    2.04
   3   2   0   18.23    2.04
  -3   2   0   16.18    2.07
   3   2   0   18.80    2.05
   3   2   0   18.70    2.03
  -3   2   0   17.14    2.12
   3   2   0   19.47    2.09
   4  -2   0    7.79    1.41
   4  -2   0    8.41    1.23
   4  -2   0    9.17    1.31
  -4  -2   0   12.52    1.51
   4  -2   0   10.23    1.58
   4  -2   0    9.92    1.27
  -4  -2   0    9.58    1.32
  -4   2   0    9.31    1.35
  -4   2   0   11.67    1.86
  -4   2   0    9.58    1.56
   4   2   0    9.27    1.25
   4   2   0    8.79    1.27
   4   2   0    9.33    1.26
   4   2   0    7.71    1.22
   4   2   0    9.10    1.28
  -5  -2   0    2.85    1.11
   5  -2   0    5.38    1.01
   5  -2   0    5.83    1.15
   5  -2   0    2.39    0.84
   5  -2   0    4.27    0.99
  -5  -2   0    3.82    1.40
   5  -2   0    4.85    1.06
  -5  -2   0    4.44    0.99
  -5   2   0    4.38    1.28
   5   2   0    6.28    1.04
   5   2   0    3.97    0.91
   5   2   0    6.02    1.07
   5   2   0    2.77    0.85
  -5   2   0    3.06    0.99
   5   2   0    5.92    1.12
  -5   2   0    5.18    1.23
   6  -2   0    0.96    0.63
   6  -2   0   -0.04    0.56
  -6  -2   0    0.68    0.91
   6  -2   0    0.51    0.60
  -6  -2   0    1.59    1.28
  -6  -2   0   -0.30    0.93
   6  -2   0    1.20    0.70
   6  -2   0    1.45    0.76
   6   2   0    1.62    0.81
  -6   2   0    1.31    1.31
  -6   2   0    1.05    0.75
  -6   2   0    1.74    1.12
   6   2   0    0.05    0.59
   6   2   0    0.82    0.66
   6   2   0    0.47    0.59
   6   2   0    0.45    0.63
   7  -2   0    0.32    0.71
   7  -2   0   -0.12    0.92
   7  -2   0    0.72    0.91
   7  -2   0    1.89    1.10
  -7  -2   0    1.97    1.71
  -7  -2   0   -0.19    1.38
  -7  -2   0    1.69    2.01
   7   2   0    0.54    0.86
   7   2   0   -0.62    0.81
  -7   2   0   -0.32    1.33
   7   2   0    0.43    0.77
  -7   2   0    0.86    1.53
  -1  -3   0   22.15    2.30
  -1  -3   0   24.26    2.31
   1  -3   0   21.39    2.33
  -1  -3   0   20.94    2.32
  -1  -3   0   22.60    2.33
   1  -3   0   20.73    2.32
  -1  -3   0   23.87    2.39
   1  -3   0   22.02    2.33
  -1  -3   0   24.27    2.31
   1  -3   0   22.17    2.30
  -1  -3   0   20.86    2.33
   1  -3   0   18.58    2.32
  -1  -3   0   23.01    2.36
  -1  -3   0   20.66    2.32
   1   3   0   22.95    2.39
  -1   3   0   21.81    2.30
   1   3   0   22.49    2.33
   1   3   0   20.47    2.31
  -1   3   0   21.84    2.33
  -1   3   0   20.49    2.32
   1   3   0   21.86    2.30
  -1   3   0   21.21    2.32
  -1   3   0   20.45    2.32
  -1   3   0   21.17    2.34
  -1   3   0   21.21    2.35
   1   3   0   20.52    2.33
   1   3   0   23.18    2.30
   1   3   0   21.42    2.32
  -2  -3   0    6.48    0.74
  -2  -3   0    4.78    0.73
  -2  -3   0    5.83    0.69
   2  -3   0    5.78    0.74
  -2  -3   0    4.67    0.71
   2  -3   0    4.02    0.66
   2  -3   0    5.24    0.71
  -2  -3   0    7.19    0.76
   2  -3   0    4.88    0.71
  -2   3   0    4.98    0.68
  -2   3   0    5.90    0.78
   2   3   0    5.61    0.69
  -2   3   0    5.81    0.85
  -2   3   0    4.73    0.70
   2   3   0    4.47    0.69
   2   3   0    5.77    0.71
   2   3   0    5.67    0.73
   2   3   0    6.11    0.72
  -2   3   0    5.11    0.71
  -3  -3   0   12.48    1.48
   3  -3   0   12.38    1.47
   3  -3   0   10.48    1.48
   3  -3   0   12.62    1.49
   3  -3   0   13.58    1.55
  -3  -3   0   13.65    1.50
  -3  -3   0   11.77    1.50
  -3  -3   0   11.88    1.56
   3  -3   0   11.09    1.49
   3   3   0   10.59    1.45
   3   3   0   11.73    1.51
   3   3   0   15.03    1.54
  -3   3   0   12.06    1.49
   3   3   0   13.93    1.53
   3   3   0   14.17    1.53
  -3   3   0   12.03    1.51
  -3   3   0   10.93    1.55
  -4  -3   0   12.36    1.65
   4  -3   0   10.13    1.45
   4  -3   0    9.79    1.45
  -4  -3   0    9.56    1.44
   4  -3   0   11.17    1.44
   4  -3   0   11.56    1.44
   4  -3   0   10.24    1.48
   4   3   0   11.56    1.51
   4   3   0   11.48    1.46
  -4   3   0   13.80    2.00
   4   3   0   11.81    1.49
   4   3   0   12.21    1.50
  -4   3   0    9.41    1.50
   4   3   0   12.79    1.47
  -5  -3   0    2.93    0.67
  -5  -3   0    4.23    1.24
   5  -3   0    1.89    0.67
   5  -3   0    1.07    0.50
   5  -3   0    0.93    0.46
  -5  -3   0    3.24    1.01
   5  -3   0    1.21    0.59
   5  -3   0    0.95    0.51
   5   3   0    1.98    0.60
  -5   3   0    1.10    0.78
  -5   3   0    0.50    0.79
   5   3   0    1.67    0.44
   5   3   0    1.43    0.65
   5   3   0    1.55    0.65
   5   3   0    1.40    0.57
  -5   3   0    0.52    0.80
   6  -3   0    1.03    0.64
  -6  -3   0    0.63    1.27
   6  -3   0    2.39    0.78
   6  -3   0    1.71    0.66
   6  -3   0    1.20    0.69
  -6  -3   0    0.05    1.07
   6  -3   0    2.56    0.98
  -6  -3   0    1.60    0.96
  -6   3   0    1.22    1.06
   6   3   0    1.33    0.77
   6   3   0    0.79    0.59
   6   3   0    1.28    0.78
   6   3   0    1.72    0.87
   6   3   0    1.59    0.74
  -6   3   0    0.33    0.84
  -7  -3   0    0.70    2.10
   7  -3   0   -0.86    0.91
   7  -3   0    0.65    0.78
   7  -3   0    0.99    0.97
  -7  -3   0    1.11    1.71
  -7  -3   0    1.49    1.40
   7  -3   0   -1.43    0.74
  -7   3   0    2.41    1.84
  -7   3   0    1.44    1.56
   7   3   0    0.01    1.03
   7   3   0   -0.46    0.84
   7   3   0    1.44    0.94
   0  -4   0   12.56    1.29
   0  -4   0   14.89    1.49
   0  -4   0   10.96    1.26
   0   4   0   11.76    1.29
   0   4   0   11.35    1.26
   1  -4   0    0.31    0.14
  -1  -4   0    0.11    0.14
   1  -4   0    0.64    0.16
   1  -4   0    0.52    0.18
   1  -4   0    0.23    0.10
  -1  -4   0    0.47    0.21
   1  -4   0    0.40    0.15
  -1  -4   0    0.44    0.12
  -1  -4   0    0.38    0.15
  -1  -4   0    0.38    0.19
  -1  -4   0    0.37    0.18
  -1  -4   0    0.36    0.13
   1  -4   0    0.47    0.18
  -1  -4   0    0.23    0.12
  -1   4   0    0.49    0.16
  -1   4   0    0.43    0.20
  -1   4   0    0.83    0.18
  -1   4   0    0.41    0.22
   1   4   0    0.13    0.15
   1   4   0    0.68    0.13
  -1   4   0    0.41    0.14
   1   4   0    0.82    0.18
   1   4   0    0.49    0.21
  -1   4   0    0.47    0.13
  -1   4   0    0.75    0.17
   1   4   0    0.58    0.19
  -1   4   0    0.45    0.16
  -1   4   0    0.41    0.18
   1   4   0    0.22    0.12
   1   4   0    0.55    0.17
  -2  -4   0   37.00    4.14
  -2  -4   0   37.25    4.11
  -2  -4   0   40.56    4.21
   2  -4   0   40.08    4.17
  -2  -4   0   38.45    4.14
   2  -4   0   40.08    4.17
   2  -4   0   38.92    4.12
  -2  -4   0   40.42    4.18
  -2  -4   0   37.76    4.20
   2  -4   0   39.48    4.17
   2  -4   0   38.73    4.19
  -2   4   0   37.51    4.14
  -2   4   0   45.28    4.38
  -2   4   0   40.39    4.12
   2   4   0   38.51    4.15
   2   4   0   39.15    4.14
   2   4   0   37.70    4.15
  -2   4   0   39.43    4.16
  -2   4   0   36.81    4.11
  -2   4   0   37.92    4.15
   2   4   0   37.53    4.16
   2   4   0   37.12    4.12
   2   4   0   36.52    4.16
  -2   4   0   39.43    4.15
  -3  -4   0    2.09    0.56
   3  -4   0    0.24    0.21
   3  -4   0    0.66    0.27
  -3  -4   0    1.24    0.44
  -3  -4   0    0.76    0.31
   3  -4   0    0.88    0.28
  -3  -4   0    1.56    0.41
   3  -4   0    0.51    0.24
   3  -4   0    1.03    0.35
   3   4   0    0.87    0.29
  -3   4   0    0.50    0.37
   3   4   0    0.94    0.34
   3   4   0    1.01    0.37
   3   4   0    0.52    0.29
  -3   4   0    1.59    0.59
   3   4   0    0.81    0.36
  -3   4   0    0.81    0.37
  -3   4   0    1.36    0.38
   4  -4   0    1.79    0.61
  -4  -4   0    8.14    1.30
   4  -4   0    2.84    0.65
   4  -4   0    5.14    0.88
   4  -4   0    3.10    0.83
  -4  -4   0    3.89    0.81
   4  -4   0    2.34    0.68
   4   4   0    4.25    0.83
   4   4   0    4.88    0.98
   4   4   0    4.22    0.81
  -4   4   0    3.50    0.89
   4   4   0    3.37    0.79
  -4   4   0    3.31    0.93
   4   4   0    3.94    0.82
  -5  -4   0    0.88    1.15
   5  -4   0    1.34    0.59
  -5  -4   0    2.14    0.75
   5  -4   0    1.61    0.62
   5  -4   0    2.07    0.64
   5  -4   0    2.02    0.63
  -5  -4   0    0.59    0.79
   5  -4   0    2.41    0.66
   5   4   0    1.53    0.61
  -5   4   0    2.46    1.00
  -5   4   0    1.26    0.86
   5   4   0    1.84    0.63
   5   4   0    1.20    0.57
   5   4   0    3.74    0.83
   5   4   0    2.05    0.57
   6  -4   0    0.05    0.52
   6  -4   0    0.50    0.68
  -6  -4   0   -0.69    1.19
  -6  -4   0    0.17    1.03
   6  -4   0    0.36    0.58
   6  -4   0    0.28    0.52
  -6  -4   0    0.22    0.92
   6  -4   0    0.83    0.74
   6   4   0   -0.35    0.48
  -6   4   0   -0.15    0.98
   6   4   0   -0.29    0.57
  -6   4   0    0.24    0.76
   6   4   0    0.16    0.59
   6   4   0    0.24    0.62
   6   4   0    0.54    0.57
   7  -4   0   -0.38    0.87
  -7  -4   0   -0.11    2.00
   7  -4   0    0.18    0.83
   7  -4   0   -0.67    0.69
   7  -4   0    0.96    1.05
   7   4   0    1.08    0.87
   7   4   0   -0.40    0.87
  -7   4   0   -1.67    1.47
  -7   4   0   -0.64    1.51
   7   4   0   -0.74    0.79
   0  -5   0    1.03    0.18
   0  -5   0    1.24    0.25
   0  -5   0    0.78    0.20
   0  -5   0    0.85    0.17
   0  -5   0    0.65    0.21
   0  -5   0    0.81    0.20
   0   5   0    1.27    0.22
   0   5   0    1.36    0.36
   0   5   0    0.96    0.22
   0   5   0    1.34    0.21
   0   5   0    1.11    0.22
   0   5   0    0.64    0.17
   0   5   0    1.38    0.20
  -1  -5   0    2.95    0.47
  -1  -5   0    3.24    0.41
   1  -5   0    2.96    0.40
   1  -5   0    3.47    0.49
  -1  -5   0    3.37    0.71
  -1  -5   0    2.88    0.40
  -1  -5   0    2.56    0.38
  -1  -5   0    4.61    0.62
  -1  -5   0    2.29    0.34
  -1  -5   0    2.44    0.35
   1  -5   0    2.43    0.39
   1  -5   0    3.04    0.35
   1  -5   0    3.26    0.47
  -1   5   0    2.63    0.37
  -1   5   0    2.88    0.38
   1   5   0    3.15    0.46
   1   5   0    3.00    0.40
  -1   5   0    3.10    0.47
  -1   5   0    2.53    0.35
  -1   5   0    3.02    0.46
   1   5   0    3.30    0.60
   1   5   0    2.71    0.36
  -1   5   0    2.55    0.38
  -1   5   0    4.46    0.63
  -1   5   0    4.05    0.67
   1   5   0    2.78    0.35
   1   5   0    2.62    0.39
  -1   5   0    3.15    0.40
   2  -5   0    5.22    0.73
  -2  -5   0    4.99    0.75
  -2  -5   0    5.21    0.72
   2  -5   0    6.16    0.75
   2  -5   0    5.09    0.73
   2  -5   0    5.11    0.72
   2  -5   0    5.95    0.69
  -2  -5   0    5.79    0.69
  -2  -5   0    7.37    1.03
  -2  -5   0    6.53    0.83
  -2   5   0    5.42    0.74
   2   5   0    6.15    0.91
  -2   5   0    4.81    0.73
  -2   5   0    7.35    0.81
   2   5   0    5.13    0.73
   2   5   0    6.41    0.72
   2   5   0    5.90    0.73
  -2   5   0    5.33    0.91
   2   5   0    4.96    0.68
  -2   5   0    4.63    0.72
  -2   5   0    5.67    0.72
  -2   5   0    5.26    0.69
   2   5   0    4.96    0.72
   3  -5   0    0.45    0.23
   3  -5   0   -0.08    0.19
   3  -5   0    0.73    0.30
  -3  -5   0    1.40    0.53
   3  -5   0    0.37    0.27
   3  -5   0    0.44    0.35
  -3  -5   0   -0.01    0.28
  -3  -5   0    0.19    0.25
   3   5   0    0.15    0.20
   3   5   0    0.54    0.28
   3   5   0   -0.03    0.22
  -3   5   0    0.39    0.30
   3   5   0    0.18    0.24
  -3   5   0    1.28    0.43
  -3   5   0   -0.05    0.24
   3   5   0    0.45    0.23
   4  -5   0    2.76    0.71
  -4  -5   0    2.74    0.65
  -4  -5   0    2.69    1.03
   4  -5   0    3.52    0.74
   4  -5   0    1.97    0.60
   4  -5   0    3.04    0.74
   4  -5   0    2.15    0.62
  -4   5   0    3.94    0.77
   4   5   0    3.37    0.84
   4   5   0    3.58    0.79
   4   5   0    3.82    0.86
   4   5   0    3.35    0.71
   4   5   0    3.24    0.75
   5  -5   0    0.18    0.38
  -5  -5   0   -0.01    0.58
   5  -5   0   -0.10    0.44
  -5  -5   0    0.52    0.76
   5  -5   0    0.22    0.37
   5  -5   0   -0.10    0.42
  -5  -5   0   -0.22    0.97
   5  -5   0    1.65    0.54
   5   5   0    0.44    0.56
  -5   5   0    0.03    0.63
   5   5   0    0.52    0.38
   5   5   0    1.14    0.57
   5   5   0   -0.01    0.39
   5   5   0    0.18    0.46
  -5   5   0    0.03    0.70
   6  -5   0    0.49    0.56
   6  -5   0    0.06    0.57
   6  -5   0    0.77    0.68
   6  -5   0    0.00    0.54
   6  -5   0    0.18    0.66
  -6  -5   0   -0.12    1.41
  -6  -5   0   -0.44    0.95
  -6   5   0    1.65    0.92
   6   5   0    1.28    0.78
  -6   5   0    1.43    1.19
   6   5   0   -0.39    0.48
   6   5   0   -0.16    0.61
   6   5   0    0.17    0.62
   6   5   0   -0.06    0.53
   7  -5   0   -0.87    0.85
  -7  -5   0    2.52    2.08
   7  -5   0    0.17    0.86
   7  -5   0   -0.40    0.81
  -7  -5   0    0.42    1.67
   7  -5   0   -0.08    0.76
   7   5   0   -0.02    0.77
  -7   5   0   -0.33    1.12
   7   5   0    0.67    1.22
  -7   5   0   -1.89    1.38
   7   5   0   -1.17    0.68
   0  -6   0   10.33    1.19
   0  -6   0   11.19    1.20
   0  -6   0   16.58    1.59
   0  -6   0   11.29    1.22
   0  -6   0   10.87    1.23
   0  -6   0   10.83    1.23
   0  -6   0   10.30    1.16
   0   6   0   10.47    1.22
   0   6   0   11.08    1.19
   0   6   0   11.16    1.23
   0   6   0   10.81    1.21
   0   6   0   10.83    1.36
   0   6   0   10.86    1.19
   0   6   0   11.34    1.20
   1  -6   0    3.25    0.43
  -1  -6   0    3.39    0.50
  -1  -6   0    3.22    0.63
  -1  -6   0    2.65    0.35
   1  -6   0    3.68    0.52
   1  -6   0    2.66    0.35
  -1  -6   0    3.39    0.43
  -1  -6   0    2.79    0.38
  -1  -6   0    2.77    0.40
   1  -6   0    3.27    0.50
   1  -6   0    3.03    0.48
  -1  -6   0    3.02    0.37
  -1  -6   0    2.23    0.38
  -1  -6   0    4.37    0.69
  -1   6   0    3.13    0.42
   1   6   0    4.35    0.64
   1   6   0    2.55    0.39
  -1   6   0    2.48    0.43
   1   6   0    2.98    0.41
  -1   6   0    3.69    0.43
   1   6   0    4.57    0.56
  -1   6   0    3.48    0.51
   1   6   0    2.58    0.35
  -1   6   0    2.52    0.56
  -1   6   0    4.39    0.65
  -1   6   0    2.82    0.40
  -1   6   0    2.65    0.36
   2  -6   0    4.53    0.64
  -2  -6   0    4.77    0.65
   2  -6   0    5.41    0.68
   2  -6   0    5.43    0.83
   2  -6   0    4.43    0.59
  -2  -6   0    4.46    0.60
  -2  -6   0    5.18    0.70
  -2  -6   0    5.02    0.72
  -2  -6   0    4.27    0.62
   2  -6   0    4.85    0.64
  -2  -6   0    5.59    0.87
  -2  -6   0    4.16    0.83
   2   6   0    4.28    0.60
  -2   6   0    5.34    0.78
   2   6   0    4.53    0.71
  -2   6   0    3.97    0.61
   2   6   0    4.00    0.63
  -2   6   0    5.75    0.82
  -2   6   0    4.73    0.81
   2   6   0    4.16    0.73
  -2   6   0    4.62    0.60
  -2   6   0    4.32    0.81
   2   6   0    4.79    0.61
   2   6   0    5.01    0.76
  -2   6   0    5.98    0.97
   2   6   0    5.20    0.90
  -3  -6   0    7.16    1.07
   3  -6   0    7.93    1.04
  -3  -6   0    7.03    0.95
   3  -6   0    7.38    0.99
   3  -6   0    8.58    1.32
   3  -6   0    7.05    0.95
   3  -6   0    6.72    0.99
   3   6   0    6.12    0.97
  -3   6   0    7.47    1.00
   3   6   0    7.02    0.97
   3   6   0    7.37    1.00
  -3   6   0    8.32    1.10
  -3   6   0    9.00    1.01
   3   6   0    7.35    0.95
   3   6   0    7.51    1.05
   3   6   0    8.10    1.29
   4  -6   0    1.61    0.58
   4  -6   0    2.23    0.59
   4  -6   0    2.01    0.53
  -4  -6   0    1.59    0.70
   4  -6   0    1.21    0.55
   4  -6   0    2.19    0.60
   4   6   0    1.68    0.52
  -4   6   0    0.54    0.48
   4   6   0    1.29    0.53
   4   6   0    2.08    0.58
   4   6   0    1.54    0.46
   5  -6   0   -0.18    0.35
   5  -6   0   -0.19    0.33
   5  -6   0    0.07    0.33
  -5  -6   0    0.76    0.85
   5  -6   0    0.33    0.41
   5  -6   0    0.42    0.34
   5   6   0    0.04    0.35
   5   6   0    0.37    0.46
  -5   6   0    0.95    0.96
  -5   6   0    1.11    0.72
   5   6   0   -0.56    0.42
   5   6   0    0.38    0.43
   5   6   0    0.44    0.43
   6  -6   0    0.23    0.76
   6  -6   0    0.38    0.58
  -6  -6   0   -0.20    1.22
   6  -6   0    0.59    0.69
   6  -6   0    0.68    0.55
  -6  -6   0    0.41    0.97
   6  -6   0   -0.36    0.60
   6   6   0    0.89    0.71
   6   6   0    1.19    0.75
   6   6   0    0.40    0.68
  -6   6   0    1.07    1.11
  -6   6   0    2.05    0.93
   6   6   0    0.44    0.56
  -7  -6   0   -0.20    1.60
  -7  -6   0    0.39    1.94
   7  -6   0    0.44    0.91
   7  -6   0   -0.49    0.78
   7  -6   0   -0.01    0.67
   7   6   0    0.00    1.02
   7   6   0   -1.06    0.70
  -7   6   0   -0.41    1.53
  -7   6   0   -0.62    1.20
   7   6   0    0.50    0.72
   0  -7   0    1.29    0.28
   0  -7   0    1.31    0.24
   0  -7   0    1.10    0.26
   0  -7   0    1.40    0.26
   0  -7   0    0.85    0.17
   0  -7   0    1.38    0.29
   0  -7   0    1.14    0.54
   0   7   0    1.85    0.53
   0   7   0    1.37    0.25
   0   7   0    1.32    0.28
   0   7   0    1.18    0.27
   0   7   0    1.48    0.25
   0   7   0    1.51    0.29
   0   7   0    1.39    0.18
   0   7   0    1.66    0.27
  -1  -7   0    6.53    0.75
  -1  -7   0    6.32    0.78
   1  -7   0    6.13    0.79
   1  -7   0    5.83    0.78
  -1  -7   0    5.49    0.78
  -1  -7   0    6.02    0.77
   1  -7   0    7.01    0.82
   1  -7   0    7.85    0.81
   1  -7   0    6.69    0.73
  -1  -7   0    8.26    0.90
  -1  -7   0    8.08    1.04
  -1  -7   0    6.14    0.78
  -1  -7   0    6.15    0.82
  -1  -7   0    7.79    0.83
  -1   7   0    7.33    0.79
  -1   7   0    9.07    1.28
   1   7   0    6.67    0.76
  -1   7   0    6.66    0.77
  -1   7   0    7.28    0.81
  -1   7   0    7.11    0.77
   1   7   0    7.60    0.84
  -1   7   0    7.25    0.81
   1   7   0    7.83    0.80
   1   7   0    6.16    0.76
   1   7   0    6.66    0.86
  -1   7   0    5.89    0.78
   1   7   0    7.11    0.83
  -1   7   0    6.70    0.74
   1   7   0    5.74    0.72
  -1   7   0    6.26    0.85
  -2  -7   0    7.79    1.13
   2  -7   0    4.54    0.70
  -2  -7   0    5.10    0.72
  -2  -7   0    4.45    1.11
   2  -7   0    5.56    0.66
   2  -7   0    4.68    0.71
  -2  -7   0    4.73    0.64
   2  -7   0    5.09    0.71
  -2   7   0    5.51    0.97
   2   7   0    5.78    0.88
   2   7   0    5.15    0.68
  -2   7   0    5.07    0.67
  -2   7   0    6.55    0.93
  -2   7   0    6.04    0.97
  -2   7   0    4.72    0.65
   2   7   0    5.72    0.97
  -2   7   0    7.04    1.01
   2   7   0    5.08    0.66
   2   7   0    5.07    0.65
   2   7   0    4.21    0.68
   2   7   0    5.68    0.71
   3  -7   0   15.44    1.67
  -3  -7   0   13.39    1.60
   3  -7   0   13.54    1.60
  -3  -7   0   11.05    1.71
   3  -7   0   15.80    1.71
   3  -7   0   14.77    1.69
  -3   7   0   13.29    1.66
   3   7   0   12.72    1.67
   3   7   0   12.53    1.60
   3   7   0   12.42    1.62
   3   7   0   14.41    1.66
  -3   7   0   12.52    1.73
   3   7   0   14.70    1.72
   3   7   0   14.05    1.68
  -3   7   0   16.22    1.63
  -4  -7   0    3.03    0.98
   4  -7   0    2.33    0.62
   4  -7   0    3.35    0.79
   4  -7   0    2.39    0.63
   4  -7   0    2.67    0.68
   4  -7   0    2.46    0.61
   4   7   0    1.29    0.53
   4   7   0    1.63    0.52
  -4   7   0    3.01    0.69
   4   7   0    2.42    0.64
   4   7   0    2.68    0.72
   4   7   0    2.95    0.86
   5  -7   0    1.36    0.70
  -5  -7   0   -0.46    0.84
   5  -7   0    1.31    0.49
   5  -7   0    0.77    0.46
   5  -7   0    0.57    0.45
   5  -7   0    0.52    0.45
   5   7   0    0.21    0.42
   5   7   0    0.48    0.44
   5   7   0    0.00    0.39
  -5   7   0    1.80    0.88
   5   7   0    0.10    0.45
  -5   7   0    1.05    0.70
   5   7   0    1.16    0.59
   6  -7   0    0.75    0.65
   6  -7   0   -0.15    0.57
  -6  -7   0    2.42    1.47
   6  -7   0   -0.40    0.56
   6  -7   0    0.30    0.63
   6  -7   0    1.02    0.67
  -6  -7   0   -0.20    1.10
  -6   7   0    1.58    0.79
   6   7   0    1.38    0.71
   6   7   0    1.37    0.82
   6   7   0    0.80    0.52
  -6   7   0   -0.21    1.18
   6   7   0   -0.43    0.60
   7  -7   0   -0.05    0.87
  -7  -7   0   -0.02    1.54
   7  -7   0    0.06    0.94
   7  -7   0    0.55    0.68
  -7   7   0   -0.07    1.41
   7   7   0    0.40    0.78
   7   7   0    0.48    0.80
  -7   7   0    0.37    1.34
   7   7   0    0.43    1.22
   0  -8   0  235.27   24.06
   0  -8   0  250.30   24.11
   0  -8   0  235.98   24.10
   0  -8   0  219.77   24.29
   0  -8   0  233.65   24.01
   0  -8   0  228.83   24.11
   0  -8   0  222.52   24.05
   0   8   0  243.00   24.11
   0   8   0  223.69   24.02
   0   8   0  221.99   24.06
   0   8   0  227.16   24.05
   0   8   0  228.62   24.06
   0   8   0  239.15   24.08
   0   8   0  242.01   24.11
  -1  -8   0    1.78    0.48
   1  -8   0    1.74    0.38
  -1  -8   0    2.28    0.27
   1  -8   0    2.26    0.44
  -1  -8   0    3.10    0.35
   1  -8   0    2.60    0.37
   1  -8   0    1.88    0.37
   1  -8   0    2.79    0.48
   1  -8   0    1.45    0.31
  -1  -8   0    2.23    0.38
   1  -8   0    1.56    0.24
   1  -8   0    1.32    0.34
  -1   8   0    3.10    0.54
  -1   8   0    2.36    0.59
  -1   8   0    1.59    0.37
  -1   8   0    3.05    0.42
  -1   8   0    2.93    0.42
   1   8   0    1.99    0.25
   1   8   0    1.88    0.35
  -1   8   0    1.74    0.26
  -1   8   0    1.62    0.36
  -1   8   0    1.93    0.34
  -1   8   0    2.69    0.43
  -1   8   0    1.49    0.41
   2  -8   0   37.86    4.08
  -2  -8   0   35.36    4.12
   2  -8   0   43.47    4.17
   2  -8   0   36.03    4.09
  -2  -8   0   37.96    4.14
  -2  -8   0   39.61    4.35
  -2  -8   0   38.98    4.24
   2  -8   0   38.35    4.16
  -2  -8   0   38.82    4.16
   2  -8   0   42.93    4.19
  -2  -8   0   37.80    4.12
  -2  -8   0   37.84    4.07
  -2   8   0   40.25    4.26
  -2   8   0   37.82    4.11
   2   8   0   36.97    4.07
  -2   8   0   40.72    4.09
  -2   8   0   40.33    4.30
  -2   8   0   38.74    4.16
  -2   8   0   35.28    4.13
   2   8   0   39.11    4.15
   2   8   0   37.40    4.14
   2   8   0   38.53    4.12
  -2   8   0   36.86    4.22
   2   8   0   38.65    4.14
  -2   8   0   39.47    4.13
   2   8   0   39.37    4.10
   2   8   0   37.42    4.30
  -3  -8   0    9.88    1.49
   3  -8   0   11.12    1.31
   3  -8   0   12.90    1.39
  -3  -8   0   10.05    1.33
   3  -8   0   10.27    1.38
   3  -8   0    9.30    1.36
   3  -8   0   10.24    1.38
  -3   8   0   10.97    1.32
   3   8   0   12.00    1.34
   3   8   0   11.14    1.38
   3   8   0    9.37    1.35
  -3   8   0   12.74    1.44
  -3   8   0   10.69    1.48
   3   8   0   11.29    1.36
   3   8   0   10.69    1.31
   3   8   0   10.18    1.43
  -3   8   0   11.50    1.39
   4  -8   0    6.22    1.03
   4  -8   0    8.79    1.02
   4  -8   0    5.54    1.09
   4  -8   0    5.63    1.20
  -4  -8   0    6.39    1.37
   4  -8   0    6.13    1.18
   4   8   0    4.38    0.95
  -4   8   0   10.07    1.51
   4   8   0    5.45    1.06
   4   8   0    7.35    1.19
   5  -8   0    1.57    0.56
   5  -8   0    1.91    0.54
   5  -8   0    1.60    0.64
   5  -8   0    1.38    0.61
   5  -8   0    1.27    0.55
  -5  -8   0    3.17    1.04
   5   8   0    2.23    0.67
   5   8   0    1.43    0.50
  -5   8   0    1.47    0.88
  -5   8   0    2.95    1.04
   5   8   0    2.13    0.79
   5   8   0    2.16    0.63
   6  -8   0    0.83    0.75
  -6  -8   0    0.19    1.36
   6  -8   0    1.43    0.68
   6  -8   0   -0.12    0.60
  -6  -8   0    0.32    1.10
   6  -8   0    0.76    0.65
  -6   8   0    0.54    0.88
   6   8   0    0.12    0.61
  -6   8   0   -0.75    0.99
   6   8   0    0.43    0.66
   6   8   0    0.88    0.76
   6   8   0    0.26    0.61
  -7  -8   0   -0.45    1.51
   7  -8   0   -0.20    0.80
   7  -8   0    0.76    0.74
   7  -8   0    0.77    1.03
   7   8   0    0.32    0.91
  -7   8   0    0.10    1.54
   7   8   0   -0.51    0.80
  -7   8   0    1.01    1.17
   7   8   0   -0.94    0.83
   0  -9   0    0.59    0.26
   0  -9   0    0.83    0.21
   0  -9   0    0.12    0.23
   0  -9   0    0.36    0.22
   0  -9   0    0.49    0.59
   0  -9   0    0.47    0.12
   0  -9   0    0.40    0.26
   0   9   0    0.43    0.40
   0   9   0    0.53    0.27
   0   9   0    0.61    0.23
   0   9   0    1.01    0.23
   0   9   0    0.54    0.12
   0   9   0    0.48    0.19
   0   9   0    0.54    0.24
   0   9   0    0.10    0.21
  -1  -9   0  103.59   10.09
  -1  -9   0   97.30   10.01
  -1  -9   0   95.96   10.32
  -1  -9   0  103.51   10.03
  -1  -9   0   94.93    9.97
  -1  -9   0   91.48   10.04
   1  -9   0   96.17   10.04
   1  -9   0   97.32   10.07
   1  -9   0   95.57   10.00
   1  -9   0   94.58   10.03
  -1  -9   0   92.02   10.02
   1  -9   0   94.25   10.00
  -1  -9   0   94.46   10.07
  -1  -9   0   97.47   10.12
   1  -9   0   93.26   10.06
  -1   9   0   88.94   10.01
  -1   9   0   94.03   10.02
   1   9   0   97.25   10.03
  -1   9   0  100.99   10.07
   1   9   0  102.79   10.12
  -1   9   0   95.96   10.06
  -1   9   0   97.14   10.04
  -1   9   0   94.88   10.09
  -1   9   0   94.57   10.01
   1   9   0   95.62   10.01
   1   9   0   97.01   10.01
  -1   9   0   92.59   10.26
  -1   9   0   98.72   10.01
  -1   9   0   94.29    9.96
   1   9   0   95.69   10.07
   1   9   0   97.63   10.07
  -2  -9   0    3.56    0.65
  -2  -9   0    3.81    0.79
  -2  -9   0    4.32    0.71
  -2  -9   0    3.37    0.62
  -2  -9   0    3.41    0.46
  -2  -9   0    4.09    0.94
   2  -9   0    3.21    0.45
   2  -9   0    3.29    0.60
   2  -9   0    4.16    0.67
   2  -9   0    2.48    0.60
   2  -9   0    2.97    0.62
  -2   9   0    2.48    0.56
  -2   9   0    3.64    0.68
  -2   9   0    3.16    0.56
   2   9   0    3.84    0.53
   2   9   0    3.20    0.44
  -2   9   0    2.07    0.76
   2   9   0    3.44    0.66
  -2   9   0    3.58    0.54
  -2   9   0    2.37    0.55
  -2   9   0    3.57    0.61
   2   9   0    2.52    0.58
  -2   9   0    3.57    0.72
   2   9   0    4.13    0.66
   2   9   0    3.55    0.85
  -3  -9   0   27.00    3.63
   3  -9   0   33.44    3.49
  -3  -9   0   34.12    3.77
   3  -9   0   32.36    3.59
   3  -9   0   32.97    3.59
   3  -9   0   34.34    3.58
   3   9   0   33.86    3.52
   3   9   0   29.07    3.46
  -3   9   0   34.86    3.65
   3   9   0   30.92    3.66
  -3   9   0   33.95    3.61
   3   9   0   31.70    3.57
  -3   9   0   28.76    3.55
  -3   9   0   33.31    3.50
   3   9   0   31.22    3.55
  -3   9   0   30.34    3.64
   3   9   0   32.72    3.57
   4  -9   0   14.21    1.68
   4  -9   0   13.30    1.73
  -4  -9   0   11.47    1.85
   4  -9   0   16.38    1.83
   4  -9   0   12.33    1.76
  -4   9   0   15.60    2.08
   4   9   0   14.38    1.79
   4   9   0   12.62    1.78
   4   9   0   14.81    1.71
   4   9   0   12.39    1.69
  -4   9   0   12.14    1.84
   4   9   0   13.27    1.96
   4   9   0   14.38    1.86
   4   9   0   15.82    1.80
   5  -9   0    1.80    0.78
   5  -9   0    1.94    0.56
   5  -9   0    2.15    0.61
   5  -9   0    2.21    0.66
   5  -9   0    1.10    0.57
  -5  -9   0    2.58    1.04
   5   9   0    1.23    0.61
   5   9   0    0.65    0.51
  -5   9   0    3.59    0.94
   5   9   0    1.26    0.59
  -5   9   0    2.73    0.93
   5   9   0    0.66    0.49
   6  -9   0    1.15    0.61
   6  -9   0    1.23    0.77
   6  -9   0    2.02    0.89
   6  -9   0    1.20    0.80
  -6  -9   0    0.33    1.31
  -6  -9   0    0.73    1.43
  -6   9   0   -1.93    0.94
   6   9   0    0.32    0.64
   6   9   0   -0.41    0.57
   6   9   0    1.69    0.91
   6   9   0    1.50    0.70
  -6   9   0    0.68    1.12
  -7  -9   0    0.94    1.68
   7  -9   0    0.70    0.89
   7  -9   0    0.16    0.70
  -7  -9   0   -2.79    1.45
   7  -9   0   -0.22    0.84
   7   9   0   -0.52    0.93
  -7   9   0   -1.31    1.42
   7   9   0    0.02    0.81
  -7   9   0   -0.57    1.25
   7   9   0   -0.20    0.80
   0 -10   0  306.05   32.14
   0 -10   0  307.74   32.20
   0 -10   0  325.95   32.27
   0 -10   0  297.77   32.26
   0 -10   0  348.28   32.67
   0 -10   0  306.68   32.20
   0 -10   0  297.34   32.24
   0  10   0  341.08   32.28
   0  10   0  299.09   32.20
   0  10   0  327.55   32.24
   0  10   0  301.75   32.14
   0  10   0  314.89   32.26
   0  10   0  297.62   32.19
   0  10   0  303.97   32.21
   0  10   0  300.39   32.15
  -1 -10   0   14.76    1.70
   1 -10   0   14.62    1.75
  -1 -10   0   17.20    1.79
  -1 -10   0   18.03    1.81
   1 -10   0   13.99    1.98
   1 -10   0   13.92    1.68
   1 -10   0   14.49    1.75
   1 -10   0   15.18    1.68
  -1 -10   0   16.14    1.81
   1 -10   0   14.62    1.70
  -1 -10   0   13.47    1.68
  -1 -10   0   16.16    1.71
   1 -10   0   13.07    1.69
  -1 -10   0   14.29    1.98
   1 -10   0   14.66    1.69
  -1 -10   0   13.93    1.69
   1  10   0   15.51    1.78
   1  10   0   16.80    1.71
   1  10   0   16.42    1.78
  -1  10   0   16.19    1.76
  -1  10   0   14.55    1.69
  -1  10   0   13.30    1.68
  -1  10   0   17.71    1.77
  -1  10   0   15.45    1.71
   1  10   0   15.98    1.79
  -1  10   0   16.00    1.80
   1  10   0   17.39    1.70
  -1  10   0   14.93    1.68
   1  10   0   15.86    1.69
  -1  10   0   16.19    1.99
  -2 -10   0   34.72    3.93
  -2 -10   0   33.02    3.85
   2 -10   0   35.80    3.95
   2 -10   0   36.30    3.84
   2 -10   0   36.10    3.90
  -2 -10   0   37.06    4.04
  -2 -10   0   37.22    3.83
   2 -10   0   36.41    3.95
  -2 -10   0   32.31    3.93
  -2 -10   0   39.57    4.24
   2 -10   0   36.86    3.92
  -2 -10   0   37.26    3.92
  -2 -10   0   40.74    3.97
   2  10   0   33.87    3.96
  -2  10   0   36.87    3.94
   2  10   0   38.57    3.93
   2  10   0   34.86    3.83
  -2  10   0   35.15    4.02
  -2  10   0   37.97    3.93
  -2  10   0   33.90    3.88
   2  10   0   35.56    3.93
   2  10   0   38.09    3.93
   2  10   0   35.04    4.15
  -2  10   0   38.24    3.85
  -2  10   0   37.83    3.91
  -2  10   0   35.95    4.14
   2  10   0   33.50    3.91
  -2  10   0   37.50    4.10
  -3 -10   0    8.27    1.28
  -3 -10   0   10.96    1.47
   3 -10   0    9.07    1.27
  -3 -10   0   12.25    1.92
   3 -10   0    9.56    1.29
   3 -10   0    9.71    1.30
  -3 -10   0   10.15    1.21
  -3 -10   0    8.89    1.24
   3 -10   0    8.67    1.17
   3  10   0    9.69    1.28
  -3  10   0   10.03    1.58
  -3  10   0   10.63    1.23
   3  10   0   10.92    1.30
   3  10   0    9.65    1.61
  -3  10   0    9.56    1.38
  -3  10   0   10.41    1.36
  -3  10   0   10.74    1.54
   3  10   0    9.49    1.26
   3  10   0   10.79    1.21
   3  10   0   10.49    1.28
   4 -10   0    5.92    1.05
   4 -10   0    4.13    0.83
   4 -10   0    3.25    0.93
  -4 -10   0    7.36    1.34
   4 -10   0    5.37    1.08
   4  10   0    6.35    1.18
   4  10   0    5.14    0.93
  -4  10   0    6.45    1.28
   4  10   0    6.84    1.17
  -4  10   0    8.30    1.54
   4  10   0    6.72    1.14
   4  10   0    3.34    0.82
   4  10   0    5.79    0.90
   5 -10   0    5.00    1.06
   5 -10   0    5.43    1.13
   5 -10   0    5.25    1.00
  -5 -10   0    4.09    1.32
   5 -10   0    5.06    1.10
   5  10   0    7.30    1.40
  -5  10   0    4.36    1.11
   5  10   0    6.08    1.18
   5  10   0    7.33    1.35
   5  10   0    5.83    1.11
   6 -10   0    0.24    0.65
  -6 -10   0    1.51    1.21
  -6 -10   0   -1.84    1.26
   6 -10   0   -0.35    0.66
   6 -10   0   -0.23    0.59
   6 -10   0    0.06    0.52
   6  10   0   -0.34    0.96
  -6  10   0    0.90    1.03
   6  10   0    1.11    0.79
   6  10   0   -0.39    0.56
  -6  10   0    0.14    0.98
   7 -10   0    0.67    0.89
   7 -10   0    0.71    0.98
   7 -10   0   -0.30    0.63
  -7 -10   0   -0.72    1.61
  -7 -10   0    3.17    2.12
   7  10   0    1.04    0.93
  -7  10   0   -0.93    1.34
   7  10   0    0.09    1.02
   7  10   0    0.93    0.89
   0 -11   0   -0.09    0.25
   0 -11   0    0.37    0.21
   0 -11   0    1.07    0.31
   0 -11   0    0.54    0.27
   0 -11   0    0.43    0.28
   0 -11   0    0.32    0.11
   0  11   0    0.49    0.28
   0  11   0    0.45    0.29
   0  11   0    0.87    0.61
   0  11   0    0.18    0.20
   0  11   0   -0.01    0.09
   0  11   0    0.15    0.08
   0  11   0    0.56    0.19
  -1 -11   0  136.24   13.77
   1 -11   0  125.93   13.68
  -1 -11   0  148.27   13.83
   1 -11   0  131.06   13.67
   1 -11   0  126.89   13.73
  -1 -11   0  126.87   13.68
   1 -11   0  130.96   13.67
  -1 -11   0  133.44   13.69
  -1 -11   0  132.80   14.04
   1 -11   0  126.89   13.73
   1 -11   0  122.69   14.00
  -1 -11   0  126.56   13.67
   1 -11   0  132.62   13.70
  -1  11   0  141.02   13.75
  -1  11   0  126.89   13.69
  -1  11   0  127.18   13.67
  -1  11   0  135.78   13.68
   1  11   0  132.12   13.75
   1  11   0  141.48   13.80
  -1  11   0  130.47   13.67
   1  11   0  126.35   13.67
   1  11   0  130.41   13.68
  -1  11   0  140.65   13.87
   1  11   0  126.40   14.00
   1  11   0  130.22   13.67
   1  11   0  137.89   13.76
  -1  11   0  118.08   13.95
  -2 -11   0   27.48    2.78
   2 -11   0   26.35    2.85
  -2 -11   0   28.31    2.87
  -2 -11   0   26.10    2.71
  -2 -11   0   26.11    2.95
   2 -11   0   20.75    2.83
   2 -11   0   25.47    2.81
  -2 -11   0   26.00    3.15
   2 -11   0   23.92    2.87
  -2 -11   0   25.66    2.85
   2 -11   0   27.02    2.85
  -2 -11   0   23.77    2.86
  -2 -11   0   25.86    2.75
  -2 -11   0   26.43    2.81
  -2 -11   0   24.48    2.76
   2 -11   0   25.76    2.72
  -2  11   0   25.53    2.80
  -2  11   0   26.62    3.04
   2  11   0   25.15    2.84
  -2  11   0   26.15    2.73
   2  11   0   23.64    3.05
   2  11   0   25.55    2.85
  -2  11   0   25.49    2.80
  -2  11   0   21.55    2.90
   2  11   0   25.50    2.72
  -2  11   0   26.74    2.83
   2  11   0   25.66    2.82
  -2  11   0   24.54    2.80
  -2  11   0   24.91    2.87
   3 -11   0   29.69    3.01
  -3 -11   0   22.40    2.91
   3 -11   0   27.44    3.02
  -3 -11   0   22.31    2.93
  -3 -11   0   23.29    3.09
   3 -11   0   27.56    2.88
  -3 -11   0   26.36    2.87
   3 -11   0   26.99    3.01
  -3 -11   0   25.94    3.24
  -3  11   0   27.18    3.11
   3  11   0   27.12    2.88
   3  11   0   26.99    2.99
   3  11   0   28.17    2.99
   3  11   0   21.85    2.90
   3  11   0   27.50    3.00
  -3  11   0   23.48    3.06
  -3  11   0   24.91    3.06
  -3  11   0   28.02    2.90
  -3  11   0   33.53    3.05
   4 -11   0   13.66    1.80
   4 -11   0   11.64    1.72
  -4 -11   0   13.82    2.31
   4 -11   0   15.43    1.82
   4 -11   0   13.17    1.66
   4  11   0   15.47    1.79
   4  11   0   13.90    1.66
   4  11   0   11.66    1.71
  -4  11   0   15.58    2.05
  -4  11   0   11.96    1.87
   4  11   0   14.30    1.97
   4  11   0   14.27    1.78
   4  11   0   13.72    2.11
   5 -11   0    2.56    0.76
   5 -11   0    4.30    0.93
   5 -11   0    1.18    0.53
   5 -11   0    0.88    0.65
  -5 -11   0    2.23    1.22
  -5  11   0    3.52    1.01
   5  11   0    3.63    0.83
   5  11   0    2.20    0.80
   5  11   0    1.95    0.59
   5  11   0    3.39    0.85
  -6 -11   0    2.29    1.52
  -6 -11   0    0.28    1.39
   6 -11   0    0.51    0.73
   6 -11   0    2.04    0.78
   6 -11   0    1.25    0.81
  -6  11   0    2.42    1.21
   6  11   0    2.05    0.86
   6  11   0    2.34    1.18
   6  11   0    1.00    0.67
  -7 -11   0    2.50    1.80
   7 -11   0    0.75    0.94
   7 -11   0    0.91    1.12
   7 -11   0    0.56    0.78
  -7 -11   0   -0.15    1.92
   7  11   0    0.45    0.78
  -7  11   0   -1.84    1.39
  -7  11   0   -1.75    1.14
   7  11   0    1.98    1.10
   7  11   0    0.29    0.77
   0 -12   0    4.34    0.67
   0 -12   0    5.08    0.65
   0 -12   0    4.45    0.55
   0 -12   0    5.05    0.79
   0 -12   0    8.34    1.60
   0 -12   0    4.61    0.79
   0 -12   0    4.41    0.65
   0  12   0    4.73    0.64
   0  12   0    4.40    0.54
   0  12   0    4.65    0.62
   0  12   0    6.81    0.92
   0  12   0    5.25    0.71
   0  12   0    7.29    0.93
   0  12   0    3.90    0.64
   0  12   0    4.48    0.56
   1 -12   0   15.86    1.80
  -1 -12   0   17.22    1.82
   1 -12   0   17.56    1.89
   1 -12   0   15.16    1.80
  -1 -12   0   16.84    1.82
  -1 -12   0   15.89    1.78
   1 -12   0   14.24    1.78
   1 -12   0   17.85    1.81
  -1 -12   0   17.25    1.93
  -1 -12   0   17.30    1.90
   1 -12   0   15.97    1.86
   1 -12   0   15.80    1.81
   1 -12   0   16.69    2.18
  -1 -12   0   14.49    1.89
  -1 -12   0   15.52    2.18
   1  12   0   16.95    1.91
  -1  12   0   17.14    1.88
   1  12   0   17.42    1.92
   1  12   0   16.46    1.79
  -1  12   0   13.31    1.78
  -1  12   0   16.33    1.80
   1  12   0   14.37    2.08
  -1  12   0   16.98    1.91
  -1  12   0   16.75    1.80
   1  12   0   16.26    1.80
  -1  12   0   16.83    1.81
   1  12   0   15.16    1.80
  -1  12   0   10.73    2.09
   1  12   0   15.49    1.89
  -1  12   0   16.31    1.88
  -2 -12   0   30.84    3.38
  -2 -12   0   28.40    2.97
   2 -12   0   24.40    2.93
   2 -12   0   24.49    2.94
  -2 -12   0   27.17    2.93
  -2 -12   0   27.52    3.08
   2 -12   0   25.81    2.83
  -2 -12   0   25.19    2.85
  -2 -12   0   24.67    2.98
  -2 -12   0   28.35    2.90
   2 -12   0   26.03    2.96
  -2 -12   0   24.41    2.96
   2 -12   0   25.63    2.92
  -2 -12   0   23.39    2.89
   2 -12   0   27.29    2.96
   2  12   0   26.38    2.82
  -2  12   0   27.87    2.92
   2  12   0   25.86    2.96
  -2  12   0   28.50    2.89
   2  12   0   25.57    3.22
  -2  12   0   30.59    3.21
  -2  12   0   28.35    3.24
  -2  12   0   25.15    2.83
  -2  12   0   27.80    2.95
  -2  12   0   25.14    2.90
   2  12   0   26.19    2.92
  -2  12   0   29.56    3.08
   2  12   0   26.48    2.97
  -2  12   0   24.92    2.89
  -2  12   0   27.51    2.95
  -2  12   0   29.29    2.98
   3 -12   0    7.70    1.15
  -3 -12   0    8.10    1.15
   3 -12   0    7.55    1.31
   3 -12   0    7.47    1.14
  -3 -12   0    9.65    1.79
  -3 -12   0    7.63    1.49
  -3 -12   0    8.62    1.07
   3 -12   0    8.76    1.06
   3  12   0    9.86    1.09
   3  12   0    8.59    1.18
  -3  12   0    9.67    1.48
  -3  12   0    7.78    1.14
  -3  12   0   10.58    1.84
  -3  12   0    7.37    1.13
   3  12   0   10.92    1.61
  -3  12   0   10.90    1.31
  -3  12   0    9.21    1.60
   3  12   0   10.40    1.22
   3  12   0    7.36    1.55
   3  12   0    9.49    1.19
   4 -12   0    1.26    0.55
   4 -12   0    4.41    0.94
   4 -12   0    3.00    0.68
   4 -12   0    2.07    0.60
  -4  12   0    3.06    1.03
  -4  12   0    3.26    0.86
   4  12   0    3.55    0.69
   4  12   0    3.41    0.72
  -4  12   0    5.53    1.13
   4  12   0    4.69    1.02
   4  12   0    2.73    0.73
  -4  12   0    4.04    0.92
   4  12   0    3.85    0.80
   4  12   0    5.38    1.30
   5 -12   0    7.87    1.45
   5 -12   0    6.98    1.42
   5 -12   0    4.17    1.16
   5 -12   0    7.17    1.23
  -5 -12   0    4.25    1.43
  -5  12   0    5.33    1.35
   5  12   0    8.91    1.55
   5  12   0   10.00    1.64
   5  12   0    8.02    1.42
   5  12   0    7.93    1.24
   6 -12   0    1.09    0.78
  -6 -12   0   -2.33    1.27
  -6 -12   0    0.80    1.15
   6 -12   0   -0.06    0.57
   6 -12   0    0.41    0.58
   6  12   0    0.38    0.72
   6  12   0   -0.06    0.51
  -6  12   0    1.05    1.05
   6  12   0    0.43    0.76
   6  12   0    0.16    0.59
   7 -12   0   -0.36    0.86
  -7 -12   0    0.15    1.71
   7 -12   0    0.26    0.78
  -7 -12   0    3.48    1.97
   7 -12   0    0.02    0.88
   7  12   0    0.99    1.10
  -7  12   0   -1.81    1.50
   7  12   0    1.34    0.88
  -7  12   0   -1.43    1.29
   0 -13   0    0.13    0.24
   0 -13   0   -0.23    0.32
   0 -13   0    0.02    0.10
   0 -13   0    0.02    0.31
   0 -13   0   -0.22    0.24
   0 -13   0    0.18    0.31
   0 -13   0   -0.04    0.20
   0  13   0   -0.10    0.09
   0  13   0    0.18    0.44
   0  13   0   -0.24    0.20
   0  13   0   -0.15    0.29
   0  13   0   -0.10    0.05
   0  13   0   -0.12    0.27
   0  13   0   -0.02    0.28
   0  13   0   -0.10    0.18
   0  13   0   -0.01    0.23
   1 -13   0   56.98    6.02
  -1 -13   0   58.36    6.13
   1 -13   0   53.47    6.04
   1 -13   0   51.85    6.05
   1 -13   0   59.15    6.08
  -1 -13   0   62.37    6.11
   1 -13   0   58.85    6.03
  -1 -13   0   60.89    6.16
  -1 -13   0   57.18    6.13
   1 -13   0   56.54    6.11
  -1 -13   0   51.31    6.02
   1 -13   0   62.57    6.49
  -1 -13   0   55.04    6.44
   1 -13   0   54.70    6.10
  -1  13   0   56.89    6.07
   1  13   0   61.17    6.16
   1  13   0   60.40    6.07
  -1  13   0   55.83    6.02
   1  13   0   57.38    6.12
   1  13   0   59.50    6.03
   1  13   0   56.08    6.12
  -1  13   0   62.13    6.13
  -1  13   0   59.34    6.03
  -1  13   0   53.37    6.09
  -1  13   0   53.94    6.02
  -1  13   0   56.65    6.39
   1  13   0   55.16    6.01
  -1  13   0   59.15    6.14
   1  13   0   49.05    6.34
   2 -13   0   41.53    4.38
   2 -13   0   42.17    4.38
  -2 -13   0   42.84    4.28
   2 -13   0   43.60    4.36
  -2 -13   0   37.65    4.41
  -2 -13   0   38.16    4.30
  -2 -13   0   38.33    4.49
  -2 -13   0   42.59    4.39
   2 -13   0   36.99    4.37
  -2 -13   0   41.66    4.36
  -2 -13   0   45.36    4.82
   2 -13   0   36.33    4.36
  -2 -13   0   41.35    4.35
  -2 -13   0   37.14    4.39
   2 -13   0   41.53    4.23
   2  13   0   37.96    4.38
   2  13   0   41.61    4.35
  -2  13   0   37.98    4.30
  -2  13   0   40.16    4.33
  -2  13   0   34.47    4.60
  -2  13   0   38.82    4.47
  -2  13   0   43.09    4.62
  -2  13   0   40.49    4.30
  -2  13   0   41.52    4.25
  -2  13   0   40.54    4.36
  -2  13   0   40.11    4.28
  -2  13   0   42.02    4.37
   2  13   0   40.23    4.68
   2  13   0   41.15    4.23
   2  13   0   38.84    4.39
  -2  13   0   38.87    4.37
   3 -13   0   15.22    1.73
  -3 -13   0   13.48    1.89
  -3 -13   0   17.70    2.28
   3 -13   0   12.10    1.90
   3 -13   0   17.71    1.90
  -3 -13   0   17.54    1.74
   3 -13   0   14.85    1.87
  -3 -13   0   12.42    1.79
  -3 -13   0   11.83    1.93
   3 -13   0   18.90    1.91
   3  13   0   16.41    1.85
  -3  13   0   18.41    1.93
   3  13   0   15.75    2.12
   3  13   0   15.82    1.86
   3  13   0   14.87    1.85
  -3  13   0   12.96    1.82
  -3  13   0   15.89    2.05
   3  13   0   12.42    1.83
  -3  13   0   16.60    2.11
  -3  13   0   12.42    1.93
  -3  13   0   14.85    1.76
   3  13   0   17.44    1.75
  -4 -13   0    4.94    1.46
   4 -13   0    8.34    1.46
   4 -13   0   10.57    1.53
   4 -13   0    7.28    1.04
   4 -13   0    7.60    1.41
   4  13   0    8.03    1.22
   4  13   0    6.53    1.29
   4  13   0    9.33    1.57
  -4  13   0    5.06    1.45
  -4  13   0    9.24    1.50
  -4  13   0    7.87    1.44
   4  13   0    9.04    1.42
  -4  13   0   11.22    1.74
   4  13   0    5.76    1.44
  -5 -13   0    2.73    1.13
   5 -13   0    1.48    0.60
   5 -13   0    1.38    0.58
   5 -13   0    1.94    0.78
   5  13   0    3.62    0.95
   5  13   0    1.81    0.65
  -5  13   0    1.97    0.96
   5  13   0    3.28    1.14
   5  13   0    1.18    0.56
   5  13   0    2.26    0.69
   6 -13   0    1.05    0.76
   6 -13   0    0.00    0.66
  -6 -13   0   -0.75    1.44
   6 -13   0    0.95    0.61
  -6 -13   0   -1.04    1.09
   6 -13   0    0.87    0.59
   6  13   0    0.84    0.78
   6  13   0    0.09    0.65
   6  13   0   -0.02    0.60
  -6  13   0    0.35    0.99
   6  13   0    1.74    0.79
  -6  13   0    0.00    1.13
   7 -13   0   -0.24    0.78
  -7 -13   0   -0.26    2.00
   7 -13   0    0.36    0.93
  -7 -13   0    1.45    2.00
   7 -13   0   -0.43    0.97
   7  13   0   -0.19    1.06
  -7  13   0    0.55    1.55
  -7  13   0   -0.82    1.23
   7  13   0    0.51    0.90
   0 -14   0    3.86    0.63
   0 -14   0    3.05    0.65
   0 -14   0    3.65    1.08
   0 -14   0    3.12    0.65
   0 -14   0    3.28    0.49
   0 -14   0    4.07    0.61
   0  14   0    2.78    0.83
   0  14   0    3.41    0.66
   0  14   0    2.76    0.57
   0  14   0    2.49    0.36
   0  14   0    3.16    0.74
   0  14   0    1.37    0.44
   0  14   0    3.51    0.56
   0  14   0    3.53    0.68
   0  14   0    2.72    0.38
   1 -14   0    4.09    1.13
  -1 -14   0    4.76    0.91
  -1 -14   0    5.70    0.93
   1 -14   0    4.86    0.68
   1 -14   0    4.55    0.67
   1 -14   0    4.94    0.80
  -1 -14   0    4.50    0.66
  -1 -14   0    5.82    0.85
  -1 -14   0    4.84    0.89
  -1 -14   0    6.38    1.43
   1 -14   0    4.27    0.77
   1 -14   0    3.83    0.72
   1 -14   0    3.71    0.78
  -1  14   0    5.34    0.78
  -1  14   0    1.97    0.83
   1  14   0    5.27    0.77
  -1  14   0    3.60    0.81
   1  14   0    7.67    1.09
   1  14   0    4.24    0.61
   1  14   0    3.00    0.99
  -1  14   0    5.09    0.70
   1  14   0    4.45    0.73
  -1  14   0    6.04    0.77
  -1  14   0    3.85    0.61
  -1  14   0    4.43    0.85
   1  14   0    6.76    1.05
  -1  14   0    6.04    0.83
  -2 -14   0    5.73    0.78
   2 -14   0    4.55    0.88
   2 -14   0    5.80    0.91
  -2 -14   0    5.27    0.89
  -2 -14   0    3.00    0.90
  -2 -14   0    5.79    0.85
  -2 -14   0    4.24    0.91
   2 -14   0    4.92    0.93
   2 -14   0    4.97    0.85
  -2 -14   0    5.34    0.90
  -2 -14   0    2.65    1.00
  -2 -14   0    5.29    0.85
  -2 -14   0    5.17    0.99
  -2  14   0    4.75    1.14
  -2  14   0    6.37    0.78
   2  14   0    4.96    0.80
  -2  14   0    4.10    0.97
  -2  14   0    5.56    0.90
  -2  14   0    5.48    0.83
  -2  14   0    2.65    1.04
  -2  14   0    6.08    0.99
   2  14   0    4.71    0.95
   2  14   0    7.55    1.11
  -2  14   0    4.98    0.80
   2  14   0    4.86    1.25
  -2  14   0    5.87    0.95
  -2  14   0    4.10    0.62
   3 -14   0    4.68    1.05
  -3 -14   0    6.51    1.23
  -3 -14   0    6.83    1.36
  -3 -14   0    8.03    1.20
  -3 -14   0    9.35    1.86
   3 -14   0    5.86    1.08
   3 -14   0    8.98    1.31
  -3 -14   0    7.18    0.94
   3 -14   0    5.76    0.82
  -3 -14   0    7.50    0.97
   3  14   0    7.20    0.96
  -3  14   0    7.17    1.35
  -3  14   0    5.31    1.32
  -3  14   0    7.67    1.15
   3  14   0    5.47    0.82
  -3  14   0    7.97    1.37
   3  14   0    5.55    1.04
   3  14   0    6.95    1.15
  -3  14   0    6.22    0.93
  -3  14   0    6.58    0.88
  -3  14   0    7.67    1.27
   3  14   0    6.31    1.38
   4 -14   0    1.17    0.40
   4 -14   0    0.55    0.42
   4 -14   0    0.59    0.46
  -4 -14   0    0.51    0.75
   4 -14   0    2.30    0.66
   4  14   0    0.68    0.34
   4  14   0    2.48    0.82
  -4  14   0    0.45    0.75
  -4  14   0    0.29    0.76
   4  14   0    2.63    1.08
  -4  14   0    1.24    0.70
   4  14   0    0.21    0.41
   4  14   0    1.37    0.54
   5 -14   0    6.47    1.23
  -5 -14   0    2.49    1.29
   5 -14   0    4.74    1.08
   5 -14   0    3.57    1.10
  -5  14   0    1.93    0.92
   5  14   0    5.07    1.20
   5  14   0    5.40    1.18
   5  14   0    5.00    0.97
   5  14   0    4.19    1.17
   6 -14   0    0.78    0.60
  -6 -14   0   -0.06    1.22
   6 -14   0    1.12    0.85
   6 -14   0    0.44    0.63
  -6 -14   0    0.12    1.45
  -6  14   0    0.79    1.02
   6  14   0   -0.40    0.56
   6  14   0   -0.05    0.62
  -6  14   0    0.95    1.12
   6  14   0   -0.67    0.79
   7 -14   0   -0.07    0.95
  -7 -14   0   -0.42    2.11
  -7 -14   0    1.45    1.92
   7 -14   0    0.37    0.93
   7 -14   0    0.74    0.80
   7  14   0    0.73    0.92
  -7  14   0   -1.28    1.46
  -7  14   0    0.72    1.37
   7  14   0    0.93    1.18
   0 -15   0   -0.38    0.32
   0 -15   0   -0.14    0.25
   0 -15   0    0.20    0.28
   0 -15   0    0.29    0.25
   0 -15   0   -0.29    0.20
   0 -15   0    0.12    0.10
   0 -15   0   -0.82    0.34
   0  15   0   -0.08    0.33
   0  15   0   -0.11    0.21
   0  15   0    0.92    0.45
   0  15   0   -0.07    0.24
   0  15   0   -0.01    0.10
   0  15   0   -0.09    0.08
   0  15   0    0.07    0.25
   0  15   0    0.22    0.29
   0  15   0   -0.52    0.35
   1 -15   0   10.23    1.12
  -1 -15   0    9.17    1.24
  -1 -15   0    9.16    1.23
   1 -15   0    8.84    1.10
   1 -15   0    8.16    1.20
   1 -15   0    8.10    1.54
  -1 -15   0    8.15    1.13
   1 -15   0    9.45    1.19
   1 -15   0    9.55    1.14
   1 -15   0    8.87    1.09
  -1 -15   0    9.01    1.17
  -1 -15   0    7.16    1.63
  -1  15   0    9.85    1.22
  -1  15   0    7.11    1.45
   1  15   0    9.01    1.11
   1  15   0    8.07    1.20
   1  15   0    9.57    1.68
  -1  15   0    8.99    1.19
   1  15   0    9.85    1.24
  -1  15   0    7.99    1.17
   1  15   0    8.98    1.11
  -1  15   0    9.23    1.09
  -1  15   0    9.14    1.12
  -1  15   0    9.21    1.13
  -1  15   0    8.83    1.15
   2 -15   0   16.72    1.79
  -2 -15   0   14.42    1.76
  -2 -15   0   14.58    1.91
  -2 -15   0   15.93    1.91
   2 -15   0   14.40    1.84
   2 -15   0   13.33    1.76
   2 -15   0   14.42    1.85
  -2 -15   0   16.62    1.76
  -2 -15   0   16.56    1.86
  -2 -15   0   14.06    1.76
   2 -15   0   16.58    1.82
  -2 -15   0   16.07    1.68
  -2 -15   0   17.40    2.65
  -2  15   0   15.06    1.74
  -2  15   0   14.07    1.76
   2  15   0   14.25    1.86
  -2  15   0   14.74    1.77
   2  15   0   15.32    1.76
   2  15   0   13.71    1.81
  -2  15   0   15.62    1.90
   2  15   0   13.87    1.71
  -2  15   0   14.84    1.64
  -2  15   0   16.79    1.89
  -2  15   0   14.70    2.13
  -2  15   0   13.48    1.79
  -2  15   0   16.59    2.13
  -3 -15   0    4.28    1.00
  -3 -15   0    2.27    0.71
   3 -15   0    4.46    0.61
  -3 -15   0    4.43    1.16
   3 -15   0    4.08    0.81
  -3 -15   0    3.86    1.09
  -3 -15   0    5.60    0.86
   3 -15   0    3.89    0.86
  -3 -15   0    3.30    0.71
   3 -15   0    4.16    0.81
   3  15   0    4.05    1.15
  -3  15   0    5.03    1.02
  -3  15   0    4.11    0.79
  -3  15   0    3.67    0.94
  -3  15   0    2.53    0.88
  -3  15   0    5.62    0.77
   3  15   0    4.65    0.75
   3  15   0    5.14    0.94
  -3  15   0    3.02    1.04
   3  15   0    5.94    0.97
   3  15   0    4.04    0.82
  -4 -15   0    1.81    0.80
   4 -15   0    2.19    0.68
   4 -15   0    2.42    0.68
   4 -15   0    2.84    0.75
   4 -15   0    2.06    0.52
  -4 -15   0    0.25    0.71
  -4  15   0    2.61    1.28
  -4  15   0    1.26    0.81
  -4  15   0    1.11    0.68
   4  15   0    2.66    0.52
   4  15   0    3.30    1.10
   4  15   0   -0.25    0.69
   4  15   0    2.82    0.65
   4  15   0    2.82    0.99
  -4  15   0    2.80    0.94
   5 -15   0    0.46    0.47
   5 -15   0    0.92    0.65
   5 -15   0    0.41    0.50
  -5 -15   0    1.12    1.08
   5  15   0    1.41    1.44
   5  15   0    1.20    0.62
   5  15   0    2.49    0.91
   5  15   0    0.62    0.45
  -5  15   0    0.45    0.76
   5  15   0    1.89    0.57
   6 -15   0   -0.25    0.55
  -6 -15   0   -2.27    1.52
   6 -15   0   -0.04    0.51
  -6 -15   0    1.02    1.33
   6 -15   0    0.12    0.75
  -6  15   0   -0.27    1.02
  -6  15   0    0.38    1.11
   6  15   0    0.58    0.62
   6  15   0    1.38    0.97
   7 -15   0   -0.50    1.14
   7 -15   0    1.66    1.06
  -7 -15   0   -1.62    1.72
  -7 -15   0    2.84    2.07
   7 -15   0   -0.69    0.75
  -7  15   0   -1.46    1.25
   7  15   0    0.68    1.21
  -7  15   0    0.29    1.58
   7  15   0   -1.08    0.98
   0 -16   0   -0.52    0.52
   0 -16   0    0.13    0.32
   0 -16   0    0.14    0.13
   0 -16   0    0.28    0.26
   0 -16   0    0.27    0.38
   0  16   0    0.31    0.32
   0  16   0   -0.03    0.10
   0  16   0    0.28    0.35
   0  16   0    0.67    0.43
   0  16   0    0.17    0.13
   0  16   0   -0.21    0.22
   0  16   0    0.26    0.24
   0  16   0    0.26    0.33
  -1 -16   0    0.11    0.46
   1 -16   0   -0.10    0.28
  -1 -16   0   -0.03    0.26
   1 -16   0   -0.41    0.25
  -1 -16   0    0.09    0.28
   1 -16   0    0.01    0.21
   1 -16   0   -0.10    0.34
   1 -16   0   -0.11    0.33
   1 -16   0   -0.17    0.43
  -1 -16   0    0.31    0.25
   1 -16   0    0.23    0.18
  -1 -16   0   -0.18    0.39
  -1 -16   0    0.05    0.29
  -1  16   0   -0.36    0.45
   1  16   0    0.16    0.25
  -1  16   0   -0.24    0.26
   1  16   0    0.49    0.40
  -1  16   0   -0.13    0.38
  -1  16   0    0.08    0.27
  -1  16   0   -0.07    0.32
  -1  16   0   -0.03    0.23
   1  16   0   -0.25    0.10
   1  16   0    0.16    0.26
  -1  16   0   -0.31    0.22
   1  16   0    0.79    1.02
  -1  16   0    0.11    0.16
   1  16   0   -0.39    0.39
   2 -16   0    1.71    0.45
  -2 -16   0    1.79    0.47
  -2 -16   0    0.10    0.65
  -2 -16   0    2.03    0.38
  -2 -16   0    1.54    0.66
  -2 -16   0    1.21    0.46
   2 -16   0    1.58    0.55
  -2 -16   0    1.49    0.65
  -2 -16   0    1.45    0.41
   2 -16   0    0.90    0.43
  -2 -16   0    0.88    0.33
   2 -16   0    1.12    0.37
  -2  16   0   -0.70    0.44
   2  16   0   -0.40    0.44
  -2  16   0    1.51    0.43
   2  16   0    1.96    0.56
  -2  16   0    0.62    0.36
   2  16   0    0.62    0.34
   2  16   0    1.92    0.46
  -2  16   0    0.17    0.61
  -2  16   0    1.05    0.47
   2  16   0    1.35    0.41
  -2  16   0    1.81    0.56
  -2  16   0    1.30    0.50
  -2  16   0    1.39    0.60
  -3 -16   0    1.54    0.62
  -3 -16   0    3.26    0.66
   3 -16   0    2.99    0.77
  -3 -16   0    2.10    0.55
  -3 -16   0    3.18    0.81
   3 -16   0    2.07    0.60
   3 -16   0    2.16    0.64
  -3 -16   0    1.21    0.69
   3 -16   0    2.61    0.68
  -3 -16   0    1.95    1.03
   3 -16   0    2.28    0.47
   3  16   0    1.39    0.53
  -3  16   0    4.12    0.86
   3  16   0    2.51    0.94
  -3  16   0    2.19    0.64
  -3  16   0    3.52    0.79
   3  16   0    2.98    0.75
  -3  16   0    3.14    0.57
  -3  16   0    3.53    1.12
   3  16   0    2.23    0.63
  -3  16   0    2.32    0.92
  -3  16   0    2.11    0.71
   4 -16   0    0.42    0.33
  -4 -16   0    0.82    0.90
   4 -16   0    0.70    0.55
   4 -16   0    0.29    0.40
   4 -16   0   -0.45    0.28
  -4  16   0   -0.18    0.57
  -4  16   0    0.80    0.81
  -4  16   0   -1.35    1.01
   4  16   0   -0.03    0.36
   4  16   0    0.47    0.35
   4  16   0    0.43    0.40
  -4  16   0    0.97    0.80
   4  16   0   -1.66    0.65
   4  16   0   -0.18    0.93
  -5 -16   0    1.93    1.10
   5 -16   0    0.82    0.47
   5 -16   0   -0.13    0.53
   5 -16   0    1.11    0.67
   5 -16   0    1.91    0.78
   5  16   0    2.95    1.12
   5  16   0    1.02    0.51
   5  16   0    1.78    0.71
   5  16   0    0.03    0.47
  -5  16   0    0.92    0.84
   5  16   0    1.88    1.20
   6 -16   0   -0.12    0.71
  -6 -16   0   -2.48    1.45
   6 -16   0    0.01    0.63
   6 -16   0    0.21    0.66
  -6  16   0   -0.37    1.09
   6  16   0   -0.19    0.80
  -6  16   0   -1.01    1.00
   6  16   0    0.10    0.55
   7 -16   0   -0.30    1.02
  -7 -16   0    1.00    2.01
  -7 -16   0   -4.22    1.53
  -7  16   0   -0.40    1.29
   7  16   0    0.81    1.42
  -7  16   0   -2.26    1.61
   7  16   0    0.21    0.93
   0 -17   0    0.63    0.27
   0 -17   0    0.18    0.27
   0 -17   0    0.17    0.50
   0 -17   0    0.09    0.29
   0 -17   0    0.33    0.17
   0 -17   0    0.15    0.27
   0  17   0   -0.09    0.50
   0  17   0    0.21    0.34
   0  17   0    0.11    0.12
   0  17   0   -0.24    0.24
   0  17   0   -0.07    0.07
   0  17   0    0.16    0.24
   0  17   0   -0.14    0.44
   0  17   0    0.15    0.26
  -1 -17   0    2.30    0.52
  -1 -17   0    1.31    0.44
  -1 -17   0    2.81    1.16
   1 -17   0    2.24    0.65
   1 -17   0    1.99    0.47
  -1 -17   0    1.84    0.62
   1 -17   0    1.92    0.60
   1 -17   0    1.68    0.75
  -1 -17   0    0.78    0.50
  -1 -17   0    1.88    0.52
   1 -17   0    1.55    0.42
   1 -17   0    1.65    0.55
   1 -17   0    1.95    0.42
  -1  17   0    3.12    0.56
  -1  17   0    2.17    0.53
   1  17   0    1.40    0.44
   1  17   0    2.15    0.72
  -1  17   0    3.35    0.76
   1  17   0    1.53    0.45
  -1  17   0    2.26    0.43
   1  17   0    1.98    0.40
  -1  17   0    2.73    0.57
   1  17   0    1.97    0.77
   1  17   0    2.46    0.62
  -1  17   0    1.49    0.45
  -1  17   0    2.00    0.60
  -1  17   0    0.22    0.50
   1  17   0    1.99    0.54
   2 -17   0    1.07    0.51
  -2 -17   0    1.88    0.52
  -2 -17   0    1.49    0.82
   2 -17   0    2.13    0.52
  -2 -17   0    2.70    0.72
  -2 -17   0    2.18    0.52
   2 -17   0    1.37    0.46
  -2 -17   0    2.91    0.84
  -2 -17   0    2.01    0.66
  -2 -17   0    2.63    0.43
  -2  17   0    1.75    0.55
  -2  17   0    3.92    1.05
  -2  17   0    1.97    0.52
  -2  17   0    1.19    0.50
   2  17   0    2.13    0.50
   2  17   0    2.67    0.55
  -2  17   0    3.53    0.78
   2  17   0    1.05    0.55
  -2  17   0    2.71    0.57
   2  17   0    2.09    0.48
  -2  17   0    2.63    0.90
  -3 -17   0    0.78    0.51
   3 -17   0    0.86    0.57
  -3 -17   0    0.48    1.23
  -3 -17   0    0.31    0.65
   3 -17   0    0.81    0.40
   3 -17   0    0.20    0.23
  -3 -17   0    0.98    0.57
  -3 -17   0    0.53    0.40
   3 -17   0    0.38    0.35
  -3  17   0    0.24    0.52
  -3  17   0    0.86    0.47
  -3  17   0    0.04    0.50
  -3  17   0    0.57    0.31
   3  17   0    0.17    0.35
   3  17   0    0.14    0.24
   3  17   0    0.53    0.24
  -3  17   0    0.67    0.79
  -3  17   0    0.16    0.80
   3  17   0    0.28    0.81
  -3  17   0   -0.55    0.41
   3  17   0    0.38    0.59
   4 -17   0   -0.05    0.35
  -4 -17   0   -1.09    0.68
   4 -17   0   -0.09    0.34
  -4 -17   0    0.80    0.84
   4 -17   0    0.69    0.30
   4  17   0   -0.44    0.87
   4  17   0    0.18    0.34
   4  17   0   -0.07    0.27
  -4  17   0   -0.59    0.77
  -4  17   0    1.01    1.04
   4  17   0   -0.06    0.43
   4  17   0   -0.32    0.91
  -4  17   0    0.34    0.82
  -4  17   0    0.34    0.65
   5 -17   0    0.81    0.45
  -5 -17   0   -0.55    0.96
   5 -17   0    0.20    0.52
   5 -17   0   -0.13    0.48
   5 -17   0    0.17    0.48
   5  17   0    0.66    0.57
   5  17   0    1.35    1.12
   5  17   0    0.54    0.49
   5  17   0    0.30    0.38
  -5  17   0   -0.38    0.87
   5  17   0   -0.84    0.99
   6 -17   0    0.43    0.67
   6 -17   0    0.14    0.63
  -6 -17   0    0.96    1.56
   6 -17   0   -1.43    0.65
  -6  17   0   -1.79    0.99
   6  17   0    0.47    0.91
  -6  17   0   -0.36    1.09
   6  17   0    0.32    0.65
  -7 -17   0   -3.52    1.53
   7 -17   0   -0.47    0.96
  -7 -17   0    0.50    2.31
   7  17   0   -0.41    1.09
   7  17   0    0.02    0.94
  -7  17   0   -0.26    1.32
   0 -18   0   57.42    6.84
   0 -18   0   66.56    7.69
   0 -18   0   67.87    6.82
   0 -18   0   65.45    6.81
   0 -18   0   69.72    6.93
   0 -18   0   63.49    6.69
   0  18   0   62.35    6.69
   0  18   0   61.62    6.78
   0  18   0   61.86    6.78
   0  18   0   62.82    6.90
   0  18   0   52.70    7.16
   0  18   0   69.90    6.93
   0  18   0   64.81    6.68
   0  18   0   67.24    6.85
   0  18   0   63.35    6.81
  -1 -18   0    2.05    0.67
  -1 -18   0    2.45    0.61
   1 -18   0    2.49    1.28
   1 -18   0    2.25    0.53
   1 -18   0    1.48    0.59
  -1 -18   0    2.84    0.74
   1 -18   0    1.94    0.63
  -1 -18   0    2.45    0.60
  -1 -18   0    1.97    0.54
   1 -18   0    2.77    0.56
   1 -18   0    4.01    0.76
  -1 -18   0    1.01    0.74
  -1  18   0    1.83    0.52
  -1  18   0    2.87    0.51
   1  18   0    2.16    0.54
   1  18   0    4.38    1.48
  -1  18   0    2.15    0.60
  -1  18   0    3.02    0.58
   1  18   0    3.24    0.76
   1  18   0    1.94    0.64
   1  18   0    2.51    0.48
  -1  18   0    1.73    0.86
  -1  18   0    1.84    0.54
   1  18   0    3.27    0.77
  -1  18   0    0.97    0.51
  -1  18   0    1.54    0.52
   1  18   0    3.64    0.66
   2 -18   0   14.49    1.78
   2 -18   0   17.66    1.84
  -2 -18   0   13.16    1.93
  -2 -18   0   17.21    1.67
   2 -18   0   14.98    1.79
  -2 -18   0   13.31    1.81
  -2 -18   0   12.11    1.88
  -2 -18   0   15.00    1.77
   2 -18   0   12.89    1.89
  -2 -18   0   16.02    2.85
  -2  18   0   13.43    1.83
   2  18   0   12.34    1.73
  -2  18   0   13.73    1.88
   2  18   0   17.09    1.79
  -2  18   0   17.75    1.79
  -2  18   0   14.74    1.78
  -2  18   0   22.39    2.43
   2  18   0   12.70    1.83
   2  18   0   16.89    1.76
  -2  18   0   15.98    2.63
  -2  18   0   13.06    1.88
  -3 -18   0   -0.50    0.60
  -3 -18   0    0.77    0.49
  -3 -18   0   -0.09    0.43
   3 -18   0    0.86    0.63
   3 -18   0    0.45    0.36
  -3 -18   0    0.65    1.28
   3 -18   0   -0.15    0.25
  -3 -18   0   -0.47    0.57
   3 -18   0   -0.07    0.25
   3  18   0   -0.41    0.30
  -3  18   0    0.26    0.66
  -3  18   0    0.15    0.53
   3  18   0    0.25    0.22
  -3  18   0    0.52    0.46
  -3  18   0    0.13    0.24
   3  18   0    0.05    0.26
  -3  18   0    0.89    0.75
   3  18   0    1.56    0.91
   3  18   0    0.46    0.68
  -3  18   0    0.35    0.42
  -3  18   0    0.18    0.85
   4 -18   0    0.03    0.34
   4 -18   0   -0.24    0.25
   4 -18   0   -0.66    0.37
   4 -18   0   -0.04    0.33
  -4 -18   0    0.62    0.75
  -4 -18   0   -0.04    0.86
  -4  18   0    1.37    0.89
   4  18   0    0.46    0.97
   4  18   0   -0.90    0.81
   4  18   0   -0.23    0.25
   4  18   0    0.63    0.42
   4  18   0    0.27    0.39
  -4  18   0   -0.38    1.03
  -4  18   0    0.26    0.41
  -4  18   0    1.46    0.77
  -4  18   0    0.09    0.65
   5 -18   0    0.09    0.57
   5 -18   0    0.25    0.56
   5 -18   0    1.25    0.62
   5 -18   0   -0.19    0.46
  -5 -18   0   -0.30    1.05
   5  18   0   -0.41    1.77
   5  18   0    0.74    0.47
  -5  18   0    0.14    1.12
  -5  18   0    0.60    1.01
   5  18   0   -0.05    0.47
   5  18   0   -0.12    1.24
   5  18   0    0.70    0.49
  -5  18   0    1.31    0.95
   6 -18   0    0.88    0.59
   6 -18   0   -0.95    0.60
  -6 -18   0    0.70    1.47
   6 -18   0    0.77    0.74
  -6 -18   0    1.80    1.75
   6  18   0    0.20    0.78
  -6  18   0   -0.42    1.19
   6  18   0   -0.36    0.70
  -7 -18   0   -1.44    2.01
   7 -18   0   -1.37    1.00
  -7 -18   0   -1.73    1.62
   7 -18   0    1.27    1.04
   7  18   0    0.34    1.17
  -7  18   0    0.28    1.27
   7  18   0    0.38    0.88
   0 -19   0    0.03    0.30
   0 -19   0   -0.08    0.13
   0 -19   0    0.05    0.32
   0 -19   0    0.59    0.40
   0 -19   0    0.24    0.95
   0 -19   0    0.29    0.34
   0 -19   0    0.28    0.54
   0  19   0   -0.13    0.12
   0  19   0    0.09    0.33
   0  19   0    0.49    0.36
   0  19   0    0.24    0.50
   0  19   0    0.52    0.62
   0  19   0    0.02    0.38
   0  19   0    0.13    0.38
   0  19   0   -0.13    0.42
   0  19   0    0.15    0.16
  -1 -19   0   19.35    2.62
   1 -19   0   22.67    2.56
  -1 -19   0   23.21    2.82
  -1 -19   0   22.99    2.58
   1 -19   0   15.49    3.04
   1 -19   0   21.54    2.51
  -1 -19   0   26.08    3.33
   1 -19   0   21.37    2.59
  -1 -19   0   23.36    2.72
   1 -19   0   22.74    2.69
  -1 -19   0   21.23    2.67
   1 -19   0   23.63    2.57
  -1  19   0   26.98    4.19
  -1  19   0   18.26    2.52
   1  19   0   23.51    2.57
   1  19   0   22.42    2.70
  -1  19   0   23.03    2.57
   1  19   0   22.22    2.55
  -1  19   0   22.53    2.67
   1  19   0   24.27    2.71
  -1  19   0   29.45    2.77
   1  19   0   21.82    2.49
  -1  19   0   23.88    2.69
  -1  19   0   24.46    2.60
  -1  19   0   25.35    2.59
   2 -19   0    0.88    0.35
  -2 -19   0    1.31    0.79
  -2 -19   0    0.13    0.46
   2 -19   0    0.69    0.30
   2 -19   0   -0.17    0.50
  -2 -19   0    0.02    0.34
  -2 -19   0    0.43    0.54
  -2 -19   0    0.99    0.27
   2 -19   0    0.70    0.49
  -2 -19   0    0.92    0.53
   2 -19   0    1.75    0.40
  -2  19   0    1.19    0.40
  -2  19   0    0.60    0.54
   2  19   0    0.80    0.34
  -2  19   0    1.23    0.51
   2  19   0    1.48    0.45
  -2  19   0    1.62    0.79
  -2  19   0   -0.03    0.53
  -2  19   0    0.96    0.52
  -2  19   0    0.24    0.67
  -3 -19   0    4.15    1.47
   3 -19   0    4.69    0.96
  -3 -19   0    4.12    0.95
  -3 -19   0    4.34    0.94
   3 -19   0    3.33    0.91
   3 -19   0    4.80    1.00
   3 -19   0    3.91    0.83
  -3 -19   0    6.11    1.19
  -3 -19   0    4.22    1.18
   3  19   0    3.57    0.83
   3  19   0    4.60    0.90
   3  19   0    3.20    0.91
  -3  19   0    3.71    1.26
  -3  19   0    5.39    0.98
   3  19   0    3.73    1.27
  -3  19   0    3.25    0.86
  -3  19   0    2.62    0.93
  -3  19   0    4.91    0.75
  -3  19   0    4.44    1.24
  -3  19   0    5.48    1.08
   4 -19   0   -0.27    0.34
   4 -19   0    0.60    0.50
   4 -19   0   -1.74    0.68
   4 -19   0    0.22    0.44
  -4 -19   0    1.20    0.97
  -4 -19   0   -0.08    0.57
  -4 -19   0    0.13    0.69
  -4  19   0   -1.54    0.68
   4  19   0    1.61    1.08
   4  19   0   -0.09    0.43
  -4  19   0   -0.29    0.49
  -4  19   0    1.26    0.94
  -4  19   0    0.84    0.73
   4  19   0   -0.20    0.79
   4  19   0    1.19    0.49
   4  19   0    0.57    0.38
  -5 -19   0   -0.47    0.89
   5 -19   0   -0.17    0.57
   5 -19   0    0.25    0.50
   5 -19   0    0.57    0.58
  -5  19   0    0.87    0.95
   5  19   0    0.28    0.41
   5  19   0    0.14    0.58
   5  19   0   -0.21    1.15
  -5  19   0   -1.74    1.14
   5  19   0    0.68    0.47
  -5  19   0    0.71    0.99
   5  19   0    0.17    1.24
   6 -19   0    0.05    0.56
  -6 -19   0   -2.44    1.70
  -6 -19   0    0.24    1.46
   6 -19   0    2.08    1.06
  -6  19   0   -2.15    1.37
   6  19   0   -0.34    0.64
  -7 -19   0   -1.83    1.49
   7 -19   0   -1.41    0.98
  -7 -19   0   -1.12    2.10
   7 -19   0   -0.35    0.80
   7  19   0   -1.22    1.12
   7  19   0    0.02    0.86
  -7  19   0    0.15    1.31
   0 -20   0    0.47    0.45
   0 -20   0    0.89    0.58
   0 -20   0    0.15    0.35
   0 -20   0    0.79    0.43
   0 -20   0    0.82    0.24
   0 -20   0   -0.25    0.46
   0 -20   0    0.00    0.66
   0  20   0    0.14    0.32
   0  20   0    0.58    0.21
   0  20   0    0.33    0.42
   0  20   0    0.22    0.42
   0  20   0    0.30    0.38
   0  20   0    0.92    0.22
   0  20   0    0.61    0.57
   0  20   0    0.34    0.76
  -1 -20   0    5.85    1.12
   1 -20   0    5.68    0.89
   1 -20   0    3.09    1.23
   1 -20   0    6.77    1.01
  -1 -20   0    6.03    1.12
   1 -20   0    3.48    0.96
  -1 -20   0    6.99    1.27
  -1 -20   0    5.58    0.98
  -1 -20   0   10.36    2.69
   1 -20   0    4.25    0.89
  -1  20   0    5.26    1.06
  -1  20   0    6.75    1.16
  -1  20   0    3.35    1.08
   1  20   0    6.75    1.18
   1  20   0    6.88    1.00
   1  20   0    4.83    0.99
  -1  20   0    5.09    0.90
   1  20   0    4.57    0.68
   1  20   0    2.70    1.11
  -1  20   0    5.37    0.99
  -1  20   0    5.66    1.01
   1  20   0    4.26    0.85
   2 -20   0   18.78    2.20
  -2 -20   0   14.55    2.17
   2 -20   0   17.79    2.01
  -2 -20   0   17.81    2.19
   2 -20   0   17.76    2.08
   2 -20   0   17.70    2.00
  -2 -20   0   15.15    2.15
  -2 -20   0   27.24    3.88
  -2 -20   0   17.77    2.06
   2 -20   0   17.61    2.04
  -2 -20   0   16.10    1.88
   2 -20   0   18.84    2.07
  -2  20   0   20.31    3.06
  -2  20   0   15.82    2.13
  -2  20   0   15.63    2.17
   2  20   0   15.35    1.97
  -2  20   0   16.26    2.18
  -2  20   0   19.33    2.05
   2  20   0   17.54    2.00
   2  20   0   16.16    2.00
  -2  20   0   17.57    2.03
   2  20   0   23.76    4.15
  -2  20   0   20.34    3.07
   2  20   0   15.31    2.11
  -3 -20   0    2.44    0.87
   3 -20   0    2.93    0.74
  -3 -20   0    3.30    0.93
  -3 -20   0    4.49    0.87
   3 -20   0    1.93    0.81
   3 -20   0    1.95    0.57
   3 -20   0    3.06    0.80
  -3 -20   0    3.38    1.37
  -3  20   0    3.20    0.77
  -3  20   0    3.41    0.88
   3  20   0    2.46    0.70
  -3  20   0    2.14    1.24
   3  20   0    2.58    0.66
   3  20   0    1.32    1.07
  -3  20   0    1.16    0.87
  -3  20   0    2.21    0.49
  -3  20   0    4.82    0.88
   3  20   0    0.92    0.75
   4 -20   0   -0.26    0.41
   4 -20   0    0.37    0.51
   4 -20   0    0.48    0.84
  -4 -20   0    1.63    0.68
  -4 -20   0    0.79    0.90
   4 -20   0    0.53    0.51
  -4 -20   0    1.32    0.93
   4  20   0   -0.71    0.91
  -4  20   0    0.42    0.43
   4  20   0    0.08    0.32
   4  20   0    0.29    0.40
  -4  20   0    0.24    1.02
   4  20   0   -0.06    0.43
  -4  20   0    0.42    0.76
  -4  20   0    0.09    1.27
   4  20   0    0.53    1.10
  -5 -20   0    0.97    1.04
   5 -20   0    1.09    0.70
   5 -20   0    1.22    0.69
  -5 -20   0    0.55    0.99
  -5 -20   0    0.48    1.14
   5  20   0   -0.91    1.32
   5  20   0    0.52    0.55
  -5  20   0    0.98    1.34
  -5  20   0    0.04    1.09
   5  20   0    1.01    0.57
  -5  20   0    0.82    0.95
   5  20   0    1.48    1.34
   5  20   0   -0.04    0.79
  -6 -20   0   -0.50    1.49
  -6 -20   0   -1.08    1.73
   6 -20   0    0.81    0.58
  -6  20   0   -1.50    1.28
   6  20   0   -0.05    0.99
   6  20   0    1.37    0.88
  -7 -20   0   -0.30    1.83
   7 -20   0    0.00    1.21
   7 -20   0   -0.21    0.72
  -7 -20   0   -4.37    2.11
   7  20   0   -0.17    0.93
  -7  20   0    1.12    1.23
   7  20   0    0.47    1.41
   0 -21   0    0.44    0.45
   0 -21   0   -0.33    0.40
   0 -21   0    0.42    0.19
   0 -21   0    0.45    0.57
   0 -21   0   -0.95    0.91
   0 -21   0    0.18    0.45
   0  21   0    0.31    0.52
   0  21   0    0.26    0.16
   0  21   0   -0.05    0.40
   0  21   0   -0.05    0.51
   0  21   0    0.33    0.21
   0  21   0   -0.51    0.53
   0  21   0    0.02    0.35
   0  21   0    0.65    0.29
   1 -21   0   33.22    3.72
  -1 -21   0   55.15    5.68
  -1 -21   0   29.83    3.81
   1 -21   0   31.90    3.65
   1 -21   0   34.93    3.73
  -1 -21   0   33.73    3.88
   1 -21   0   36.87    3.84
  -1 -21   0   33.86    3.89
  -1 -21   0   34.16    3.76
   1 -21   0   31.38    3.82
   1  21   0   34.59    3.73
  -1  21   0   33.40    3.74
  -1  21   0   37.39    4.04
   1  21   0   32.18    4.29
   1  21   0   35.37    3.65
  -1  21   0   35.74    4.33
  -1  21   0   32.48    3.83
  -1  21   0   33.86    3.84
  -1  21   0   37.03    3.74
   1  21   0   31.03    3.76
   1  21   0   31.18    3.83
  -1  21   0   30.66    3.64
  -2 -21   0    3.50    0.75
  -2 -21   0    1.23    0.61
   2 -21   0    2.07    0.55
  -2 -21   0    1.47    0.96
  -2 -21   0    1.43    0.62
   2 -21   0    1.77    0.57
  -2 -21   0    2.47    0.88
   2 -21   0    0.48    0.75
   2  21   0    3.38    0.59
  -2  21   0    1.86    0.75
  -2  21   0    2.08    0.70
   2  21   0    1.71    0.60
   2  21   0    2.23    0.87
  -2  21   0    1.63    0.64
  -2  21   0    1.99    0.56
  -2  21   0    2.05    0.70
   2  21   0    2.38    1.28
  -2  21   0    2.22    0.95
   2  21   0    1.61    0.45
   3 -21   0    7.35    1.37
   3 -21   0    8.45    1.34
  -3 -21   0    3.91    1.09
   3 -21   0    5.80    1.17
   3 -21   0    7.97    1.25
  -3 -21   0    5.89    1.37
  -3 -21   0    4.34    1.25
  -3 -21   0    6.87    1.18
   3  21   0    5.63    1.25
   3  21   0    4.90    1.00
  -3  21   0    7.32    0.85
  -3  21   0    6.52    1.15
  -3  21   0    6.26    1.22
  -3  21   0    5.30    1.46
   3  21   0    7.39    1.57
  -3  21   0    6.37    1.34
  -3  21   0    7.85    1.84
  -3  21   0    7.38    1.82
  -4 -21   0    1.07    1.12
   4 -21   0    0.67    0.59
   4 -21   0    1.64    0.65
  -4 -21   0    1.13    0.91
   4 -21   0    1.11    0.57
  -4 -21   0    2.49    0.83
   4  21   0   -0.16    1.04
  -4  21   0    1.17    0.63
   4  21   0    0.67    0.42
   4  21   0    0.52    0.45
  -4  21   0    2.75    0.62
  -4  21   0    1.62    1.16
  -4  21   0    1.10    0.87
  -4  21   0    1.21    0.72
  -4  21   0    1.77    1.25
  -4  21   0    0.41    0.73
   4  21   0   -0.90    0.97
   4  21   0    0.82    0.60
  -5 -21   0    0.36    1.09
   5 -21   0    0.41    0.61
   5 -21   0   -0.37    0.61
  -5 -21   0    1.09    1.00
  -5 -21   0    2.31    1.03
   5  21   0    0.45    0.84
  -5  21   0   -2.20    1.28
   5  21   0   -0.38    1.52
   5  21   0    1.21    0.64
   5  21   0    0.14    1.31
  -5  21   0    0.33    0.99
   5  21   0   -2.23    1.61
  -5  21   0    1.19    1.16
   6 -21   0    0.25    0.61
  -6 -21   0   -1.51    1.78
  -6 -21   0   -0.16    1.39
   6  21   0    1.05    0.98
   6  21   0   -0.96    1.75
   6  21   0   -0.50    0.66
  -6  21   0   -0.53    1.25
   7 -21   0    0.77    1.24
   7 -21   0    0.64    1.08
  -7 -21   0   -3.07    2.16
  -7 -21   0   -4.26    1.79
  -7  21   0   -0.22    1.35
   7  21   0    1.60    1.35
   0 -22   0   22.00    2.93
   0 -22   0   25.85    2.73
   0 -22   0   22.44    2.97
   0 -22   0   23.30    2.87
   0  22   0   24.72    2.70
   0  22   0   29.12    3.08
   0  22   0   24.64    2.72
   0  22   0   29.61    3.83
   0  22   0   25.64    2.90
   0  22   0   29.35    3.23
   0  22   0   27.22    2.94
   0  22   0   25.17    2.88
   1 -22   0    4.82    0.99
  -1 -22   0    3.34    0.82
  -1 -22   0    3.10    1.01
   1 -22   0    4.01    0.72
   1 -22   0    4.51    0.88
   1 -22   0    3.45    0.90
  -1 -22   0    8.83    2.17
  -1 -22   0    2.92    1.03
   1 -22   0    4.51    0.91
  -1 -22   0    5.17    0.98
  -1  22   0    5.51    1.04
  -1  22   0    1.97    1.06
  -1  22   0    5.55    0.98
  -1  22   0    4.90    0.87
   1  22   0    4.17    1.00
  -1  22   0    4.30    0.99
   1  22   0    4.75    0.70
   1  22   0    5.60    0.92
  -1  22   0    4.03    0.98
   1  22   0    2.04    0.85
  -1  22   0    4.08    0.73
   2 -22   0    8.44    1.19
   2 -22   0   11.12    1.68
  -2 -22   0    5.90    1.30
  -2 -22   0    7.17    2.08
  -2 -22   0    5.28    1.33
   2 -22   0    8.97    1.26
  -2 -22   0    6.73    1.58
  -2 -22   0    9.80    1.49
   2  22   0   11.16    1.75
  -2  22   0    9.72    2.13
   2  22   0   10.27    1.21
  -2  22   0    9.98    1.22
  -2  22   0    6.27    1.37
  -2  22   0    8.03    1.22
   2  22   0    6.16    1.87
   2  22   0    8.54    1.32
   2  22   0    8.59    1.11
  -2  22   0    9.35    2.11
  -2  22   0   11.94    1.72
  -2  22   0    7.45    1.43
  -3 -22   0    5.57    1.06
   3 -22   0    5.45    1.26
   3 -22   0    6.67    1.26
  -3 -22   0    5.12    1.24
   3 -22   0    6.01    1.16
  -3 -22   0    6.76    1.46
  -3  22   0    5.87    1.66
  -3  22   0    6.75    0.79
  -3  22   0    4.25    1.32
   3  22   0    6.86    1.17
   3  22   0    5.04    1.40
  -3  22   0    5.92    1.61
  -3  22   0    5.06    1.11
   3  22   0    7.15    1.87
  -3  22   0    5.24    1.22
  -3  22   0    6.82    1.10
  -4 -22   0    0.81    0.96
   4 -22   0    0.52    0.47
   4 -22   0    0.88    1.02
   4 -22   0    0.80    0.65
  -4 -22   0   -0.14    0.71
   4 -22   0    0.12    0.43
  -4 -22   0   -0.71    1.08
  -4  22   0   -0.44    1.24
   4  22   0   -0.13    0.38
  -4  22   0    0.03    0.76
   4  22   0    0.37    0.45
  -4  22   0   -1.21    0.82
   4  22   0   -2.00    1.05
  -4  22   0    1.22    0.65
   4  22   0    0.24    0.35
   4  22   0    1.00    1.14
  -4  22   0    0.15    0.43
  -4  22   0    0.04    0.63
  -5 -22   0   -0.79    1.29
  -5 -22   0    2.56    1.13
  -5 -22   0    1.01    1.42
   5 -22   0    1.37    0.78
  -5 -22   0    2.71    1.13
   5 -22   0    2.69    0.85
  -5  22   0    0.56    0.98
   5  22   0    1.29    0.57
   5  22   0    2.72    1.60
  -5  22   0    3.05    1.39
   5  22   0    0.35    0.85
  -5  22   0    3.25    1.58
   5  22   0    2.91    1.76
  -6 -22   0    2.54    1.52
  -6 -22   0    1.31    2.00
   6 -22   0    1.02    1.27
   6 -22   0    0.27    0.54
   6  22   0   -0.48    1.96
  -6  22   0    0.08    1.30
   6  22   0   -0.65    0.63
   6  22   0    0.21    1.02
   7 -22   0    2.04    1.59
  -7 -22   0   -1.39    1.92
  -7 -22   0   -2.48    2.07
   7 -22   0   -1.08    0.74
  -7  22   0   -0.40    1.41
   7  22   0    0.97    1.33
   7  22   0    2.27    1.32
   0 -23   0    1.30    0.29
   0 -23   0    4.15    1.52
   0 -23   0    0.58    0.52
   0 -23   0    0.51    0.58
   0 -23   0    0.09    0.43
   0  23   0    0.86    0.24
   0  23   0    0.76    0.65
   0  23   0    0.21    0.69
   0  23   0    0.80    0.47
   0  23   0    0.69    0.24
   0  23   0   -0.02    0.47
   0  23   0    0.82    1.51
  -1 -23   0   17.26    2.32
  -1 -23   0   16.27    2.85
   1 -23   0   14.97    2.15
  -1 -23   0   18.28    2.09
   1 -23   0   15.52    1.93
   1 -23   0   18.74    2.06
  -1 -23   0   17.74    2.27
  -1 -23   0   13.14    2.09
   1 -23   0   15.81    2.11
  -1  23   0   17.97    2.05
   1  23   0   20.18    2.07
   1  23   0   15.84    1.90
   1  23   0   15.57    1.99
  -1  23   0   14.78    2.66
   1  23   0   18.87    2.25
  -1  23   0   19.74    2.27
  -1  23   0   16.79    1.92
  -1  23   0   16.39    2.13
  -1  23   0   16.33    2.15
   1  23   0   15.65    2.92
  -1  23   0   17.00    2.14
   2 -23   0    9.56    1.40
  -2 -23   0    7.86    2.05
   2 -23   0    9.85    1.51
  -2 -23   0    9.58    1.61
  -2 -23   0   11.69    1.91
   2 -23   0    8.54    1.60
   2 -23   0    7.67    1.44
   2 -23   0    8.86    1.39
  -2 -23   0    7.36    1.58
  -2 -23   0   10.88    1.57
   2  23   0   10.17    1.27
  -2  23   0    9.57    1.47
   2  23   0    9.37    1.20
   2  23   0    8.85    1.60
  -2  23   0    9.94    1.63
   2  23   0    6.43    1.91
  -2  23   0    6.99    1.51
  -2  23   0    9.17    1.68
  -2  23   0   16.71    2.84
  -2  23   0    8.92    1.38
  -2  23   0    7.63    2.11
  -3 -23   0    6.99    1.63
   3 -23   0    8.62    1.59
  -3 -23   0   10.48    1.59
   3 -23   0   10.83    1.29
  -3 -23   0    8.67    1.70
  -3 -23   0    7.77    1.49
   3 -23   0    6.35    1.30
  -3  23   0    8.28    1.36
   3  23   0    7.68    1.37
  -3  23   0    8.48    2.23
  -3  23   0    7.48    1.58
   3  23   0   10.89    2.54
   3  23   0   10.29    1.63
  -3  23   0    4.40    1.36
   4 -23   0    0.19    0.46
  -4 -23   0    1.06    1.22
  -4 -23   0    0.67    0.87
   4 -23   0   -0.52    0.40
  -4 -23   0    1.49    0.70
   4 -23   0   -0.09    0.94
  -4  23   0    0.30    0.66
  -4  23   0   -0.10    0.90
  -4  23   0    0.51    0.77
   4  23   0    0.42    1.22
   4  23   0    0.24    0.51
   4  23   0   -0.06    0.35
   4  23   0   -1.68    1.08
  -4  23   0   -1.09    0.59
  -4  23   0    0.66    0.42
  -4  23   0    0.11    1.33
  -5 -23   0   -1.48    1.03
   5 -23   0   -0.45    0.60
   5 -23   0   -0.14    0.49
  -5 -23   0   -0.35    1.16
  -5 -23   0   -3.24    1.33
   5  23   0    0.15    0.80
   5  23   0    0.50    1.78
  -5  23   0   -0.69    0.89
   5  23   0    1.80    1.58
   5  23   0   -1.28    1.63
  -5  23   0   -0.09    1.56
   5  23   0    0.15    0.56
   6 -23   0    1.69    0.86
   6 -23   0   -0.36    0.87
  -6 -23   0    0.25    1.30
  -6 -23   0   -0.41    1.82
   6  23   0    1.37    0.88
   6  23   0    0.27    1.08
  -6  23   0   -1.26    1.25
   6  23   0   -1.74    2.07
   7 -23   0   -0.28    1.28
   7 -23   0   -0.13    0.78
  -7 -23   0   -3.86    1.91
  -7 -23   0    1.29    2.69
   7  23   0    2.01    1.32
   7  23   0    0.41    0.94
  -7  23   0   -0.79    1.33
   0 -24   0   25.31    3.11
   0 -24   0   16.85    3.51
   0 -24   0   25.20    3.11
   0 -24   0   27.31    2.83
   0 -24   0   28.27    3.06
   0  24   0   26.29    2.83
   0  24   0   22.90    2.98
   0  24   0   29.27    4.36
   0  24   0   28.81    3.09
   0  24   0   27.31    3.00
   0  24   0   26.23    2.80
   0  24   0   25.70    3.14
  -1 -24   0    0.91    0.66
  -1 -24   0    0.35    1.02
   1 -24   0    0.81    0.68
   1 -24   0    0.16    0.47
   1 -24   0    0.61    0.30
  -1 -24   0    1.16    0.54
   1 -24   0    0.80    0.51
  -1 -24   0    0.96    0.72
  -1  24   0    1.38    0.61
  -1  24   0    0.47    0.54
  -1  24   0    0.18    0.98
  -1  24   0    0.94    0.49
  -1  24   0    0.67    0.31
   1  24   0    0.05    0.72
  -1  24   0    1.06    0.47
   1  24   0    0.23    0.48
   1  24   0    1.03    0.29
   1  24   0    0.67    0.50
   1  24   0    1.24    0.62
  -1  24   0    0.91    0.79
  -2 -24   0    6.96    1.39
   2 -24   0    6.11    1.19
   2 -24   0    7.95    1.27
  -2 -24   0    3.67    1.23
  -2 -24   0    9.70    1.18
   2 -24   0    7.96    1.22
   2 -24   0    6.66    1.35
  -2 -24   0    8.81    1.55
  -2 -24   0    6.53    2.11
  -2  24   0    9.11    2.02
  -2  24   0    7.19    1.28
   2  24   0    9.33    1.11
  -2  24   0    8.86    1.98
   2  24   0    6.83    0.99
  -2  24   0    6.27    1.37
  -2  24   0    4.36    1.12
   2  24   0    7.83    1.42
  -2  24   0    9.76    1.18
   3 -24   0    7.11    1.45
  -3 -24   0    5.39    1.33
  -3 -24   0    9.96    1.49
   3 -24   0    9.18    1.20
   3 -24   0    6.66    1.25
  -3 -24   0    6.23    1.36
  -3  24   0    5.10    1.34
  -3  24   0    9.12    1.39
   3  24   0    3.92    1.57
   3  24   0    8.42    1.54
  -3  24   0    8.30    1.50
  -3  24   0    7.73    2.02
  -3  24   0    9.33    2.17
  -3  24   0   10.66    1.69
   4 -24   0   -0.81    0.44
   4 -24   0   -0.64    0.32
   4 -24   0   -1.00    1.10
  -4 -24   0    0.62    0.94
  -4 -24   0    1.11    1.34
  -4 -24   0    1.01    0.78
   4  24   0   -0.22    1.29
   4  24   0    0.10    0.57
   4  24   0   -0.29    0.33
   4  24   0   -1.01    1.02
   4  24   0   -0.33    1.20
  -4  24   0    0.53    0.69
  -4  24   0    0.30    0.71
  -4  24   0    0.27    0.74
  -4  24   0   -1.93    1.31
  -4  24   0    0.43    1.02
  -5 -24   0   -0.16    1.51
  -5 -24   0    1.77    1.34
  -5 -24   0   -0.11    1.14
   5 -24   0    0.96    0.82
   5 -24   0    1.14    0.60
  -5 -24   0    1.12    1.13
  -5  24   0   -1.72    0.87
   5  24   0    1.52    1.66
   5  24   0    1.33    1.83
  -5  24   0    0.13    1.86
   5  24   0    1.43    1.09
   5  24   0    0.07    0.55
  -6 -24   0   -0.66    1.51
   6 -24   0   -0.22    0.54
   6 -24   0   -0.10    0.92
  -6 -24   0   -0.77    1.73
   6  24   0   -0.70    1.02
   6  24   0    0.32    0.74
   6  24   0    2.11    2.15
  -6  24   0   -0.75    1.33
   7 -24   0    0.28    0.82
   7 -24   0   -1.67    1.36
   7  24   0    0.68    0.86
   0 -25   0    0.43    0.44
   0 -25   0    1.03    1.30
   0 -25   0   -0.02    0.57
   0 -25   0   -0.13    0.57
   0 -25   0    0.79    0.26
   0  25   0    1.37    0.49
   0  25   0    0.46    0.68
   0  25   0    0.71    0.47
   0  25   0    0.08    0.49
   0  25   0    0.81    0.22
   0  25   0   -0.05    0.77
   0  25   0    1.03    0.28
   1 -25   0    3.45    0.80
  -1 -25   0    3.26    1.02
  -1 -25   0    2.36    0.83
   1 -25   0    2.49    0.76
   1 -25   0    3.86    0.70
   1 -25   0    2.42    0.75
  -1 -25   0    2.46    0.80
  -1 -25   0    6.89    2.05
  -1  25   0    3.41    1.19
   1  25   0    2.24    0.90
   1  25   0    4.81    0.94
  -1  25   0    4.42    0.94
  -1  25   0    3.87    0.88
   1  25   0    0.24    0.87
  -1  25   0    3.01    0.59
  -1  25   0    3.87    0.92
  -1  25   0    2.50    0.90
   1  25   0    3.55    0.59
  -1  25   0    3.56    1.26
   1  25   0    2.43    0.63
  -2 -25   0    4.76    1.88
  -2 -25   0    4.38    1.12
  -2 -25   0    4.38    1.06
  -2 -25   0    1.93    0.92
   2 -25   0    3.45    0.82
   2 -25   0    3.79    0.80
  -2 -25   0    4.06    1.21
   2 -25   0    3.73    0.94
   2 -25   0    2.59    0.97
   2 -25   0    4.37    1.05
  -2  25   0    5.01    1.15
  -2  25   0    5.30    1.04
  -2  25   0    4.89    1.04
  -2  25   0    3.53    1.54
   2  25   0    1.26    1.27
  -2  25   0    3.90    1.00
  -2  25   0    3.66    0.98
  -2  25   0    5.51    1.71
   2  25   0    4.02    0.82
   2  25   0    2.09    1.00
   2  25   0    4.06    0.75
   3 -25   0    4.42    0.93
  -3 -25   0    1.87    0.84
  -3 -25   0    0.39    1.04
  -3 -25   0    1.15    0.94
  -3 -25   0    4.60    1.01
   3 -25   0    3.44    0.85
  -3  25   0    5.07    1.66
  -3  25   0    3.87    1.42
   3  25   0    1.67    1.35
  -3  25   0    2.09    1.11
   3  25   0    2.88    0.65
  -3  25   0    2.73    0.94
   3  25   0    3.46    1.12
  -3  25   0    2.29    0.88
  -3  25   0    3.09    0.90
   4 -25   0   -1.32    1.16
   4 -25   0    0.05    0.37
   4 -25   0    0.44    0.56
  -4 -25   0    0.23    0.92
  -4 -25   0   -0.39    1.23
   4  25   0    0.54    0.62
   4  25   0    0.15    0.48
  -4  25   0    0.48    0.84
  -4  25   0    0.07    0.81
   4  25   0    0.08    1.30
  -4  25   0   -0.11    1.48
  -4  25   0   -2.63    0.94
  -4  25   0    0.08    0.71
   5 -25   0   -0.15    0.72
   5 -25   0    0.62    0.55
  -5 -25   0   -0.69    1.15
  -5 -25   0    0.03    1.59
  -5 -25   0   -1.01    1.07
  -5 -25   0   -0.20    1.11
  -5  25   0   -0.54    0.98
   5  25   0   -0.78    0.74
   5  25   0    0.37    1.87
  -5  25   0   -1.03    1.75
  -5  25   0   -0.70    1.18
   5  25   0    2.94    1.69
  -5  25   0   -1.58    0.91
   5  25   0    0.02    0.59
  -6 -25   0   -3.78    1.93
   6 -25   0    0.55    0.97
  -6 -25   0    0.60    1.51
   6 -25   0   -0.68    0.60
   6  25   0   -1.91    0.66
  -6  25   0   -0.16    1.17
   6  25   0    2.69    2.60
   6  25   0    0.51    1.25
   0 -26   0   19.80    2.34
   0 -26   0   23.16    2.26
   0 -26   0   16.53    3.35
   0 -26   0   16.87    2.45
   0 -26   0   17.67    2.35
   0  26   0   20.49    2.35
   0  26   0   22.64    2.56
   0  26   0   19.07    2.09
   0  26   0   17.07    2.11
   0  26   0   17.77    2.28
   0  26   0   31.61    4.87
   1 -26   0    0.09    0.24
  -1 -26   0    0.00    0.64
   1 -26   0   -0.36    0.60
   1 -26   0   -0.37    0.39
  -1 -26   0   -0.35    0.47
   1 -26   0   -0.47    0.54
  -1 -26   0    0.16    0.43
   1  26   0    0.37    0.19
  -1  26   0   -0.49    0.88
  -1  26   0   -0.12    0.43
   1  26   0    0.42    0.62
  -1  26   0   -0.24    0.58
  -1  26   0    0.44    0.30
  -1  26   0    0.43    0.62
   1  26   0   -0.14    0.44
   1  26   0    0.36    0.49
   1  26   0   -0.16    1.02
  -1  26   0   -0.05    0.41
   2 -26   0    0.41    0.85
   2 -26   0    1.15    0.60
  -2 -26   0    1.46    1.31
  -2 -26   0    0.63    0.79
  -2 -26   0    2.19    0.89
  -2 -26   0    1.81    0.76
   2 -26   0    1.21    0.45
   2 -26   0    1.65    0.65
   2  26   0    2.48    1.26
   2  26   0   -0.03    0.71
  -2  26   0    0.07    1.16
  -2  26   0    0.44    0.63
  -2  26   0    2.97    0.96
   2  26   0    1.13    0.40
  -2  26   0    1.05    0.98
  -2  26   0    1.60    0.58
   2  26   0    1.46    0.58
  -3 -26   0    1.47    0.73
  -3 -26   0    1.05    0.80
   3 -26   0    1.01    0.97
  -3 -26   0   -0.57    0.69
   3 -26   0    1.84    0.60
  -3 -26   0    2.18    1.09
   3 -26   0    1.59    0.58
  -3  26   0    1.18    0.67
  -3  26   0    0.41    0.90
  -3  26   0    0.01    0.78
   3  26   0    2.33    1.05
  -3  26   0    1.64    0.82
   3  26   0    0.68    0.37
  -3  26   0   -0.19    1.25
  -3  26   0    0.20    1.39
   3  26   0   -0.31    1.15
   4 -26   0   -0.06    0.54
   4 -26   0    0.51    0.45
   4 -26   0   -0.19    1.22
  -4 -26   0   -2.93    1.27
  -4 -26   0   -1.20    0.88
  -4 -26   0   -0.06    0.83
  -4  26   0    0.34    1.15
  -4  26   0   -0.10    0.72
   4  26   0   -0.33    0.38
  -4  26   0   -0.04    0.71
  -4  26   0   -0.86    1.43
  -4  26   0    0.39    0.77
   4  26   0    0.88    0.74
   4  26   0   -1.03    1.60
   4  26   0   -0.11    1.20
   4  26   0    2.38    1.50
  -5 -26   0   -0.48    1.14
   5 -26   0   -0.34    0.54
  -5 -26   0    1.40    1.39
  -5 -26   0    1.86    1.31
   5 -26   0   -0.79    0.73
   5  26   0   -0.28    0.60
  -5  26   0    1.36    1.91
   5  26   0   -0.60    0.82
   5  26   0    0.21    2.00
   5  26   0    3.71    1.90
  -5  26   0   -0.50    1.36
  -5  26   0    0.43    1.03
  -6 -26   0   -1.09    2.00
  -6 -26   0   -2.33    1.36
   6 -26   0    0.39    1.08
   6 -26   0   -0.51    0.62
   6  26   0   -0.73    0.65
   6  26   0   -0.34    2.39
   6  26   0    0.34    1.11
  -6  26   0    1.57    1.45
   0 -27   0   -1.31    1.06
   0 -27   0    0.24    0.51
   0 -27   0    1.03    0.56
   0 -27   0    1.74    0.75
   0  27   0    0.10    0.47
   0  27   0    0.23    0.52
   0  27   0    2.08    1.69
   0  27   0    0.86    0.23
   0  27   0    0.65    0.28
   0  27   0    0.40    0.42
   1 -27   0   -0.07    0.24
  -1 -27   0   -0.25    0.46
   1 -27   0   -0.32    0.63
  -1 -27   0   -0.96    0.45
  -1 -27   0   -0.73    1.40
  -1 -27   0    0.59    0.52
   1 -27   0   -0.25    0.50
  -1  27   0   -0.53    0.28
   1  27   0   -0.85    0.53
  -1  27   0   -0.70    0.64
  -1  27   0   -0.65    0.44
   1  27   0   -1.79    2.00
  -1  27   0   -0.27    0.63
   1  27   0    0.34    0.19
  -1  27   0    0.01    0.40
   1  27   0   -0.31    0.45
   1  27   0    0.36    0.45
  -1  27   0   -0.86    0.87
  -2 -27   0    1.97    1.65
  -2 -27   0    0.22    0.59
   2 -27   0   -0.17    0.55
  -2 -27   0    1.47    0.69
   2 -27   0    0.85    0.63
  -2 -27   0    0.09    0.77
   2 -27   0    1.10    0.87
   2 -27   0    0.42    0.35
  -2  27   0    1.41    0.96
   2  27   0    0.41    0.49
   2  27   0    2.04    1.23
  -2  27   0    1.10    0.93
  -2  27   0   -0.48    1.09
  -2  27   0    0.97    0.56
  -2  27   0    0.51    0.57
  -2  27   0    0.64    1.17
   2  27   0    0.21    0.28
   2  27   0   -1.39    0.61
  -2  27   0   -0.16    0.64
  -3 -27   0   -0.40    0.63
  -3 -27   0    0.86    1.17
   3 -27   0    3.11    1.04
  -3 -27   0   -0.33    0.74
   3 -27   0    0.56    0.33
   3 -27   0    0.28    0.44
   3  27   0   -0.08    1.16
  -3  27   0    0.37    0.65
  -3  27   0   -0.01    0.55
  -3  27   0    1.09    1.30
  -3  27   0   -0.88    1.43
   3  27   0    1.20    0.50
  -3  27   0   -0.42    0.62
   3  27   0   -0.58    0.87
   4 -27   0    0.84    0.56
   4 -27   0    0.42    0.60
  -4 -27   0   -1.29    0.91
   4 -27   0    0.63    1.13
  -4 -27   0    0.91    1.02
  -4  27   0    0.51    1.21
  -4  27   0   -0.41    0.84
   4  27   0    0.27    0.56
  -4  27   0    0.48    0.93
   4  27   0    1.61    1.29
  -4  27   0   -1.90    1.47
   4  27   0   -0.95    1.16
   4  27   0    0.24    0.42
  -4  27   0   -0.16    0.80
  -5 -27   0   -0.61    1.20
   5 -27   0    0.54    0.59
  -5 -27   0   -0.87    1.34
   5 -27   0    0.08    0.81
  -5 -27   0   -0.62    1.19
   5 -27   0    1.45    1.95
  -5  27   0    1.08    1.96
  -5  27   0    0.39    1.11
   5  27   0   -1.11    1.80
  -5  27   0   -1.47    1.17
   5  27   0    1.03    1.83
   5  27   0   -0.76    0.80
  -6 -27   0   -0.61    1.58
  -6 -27   0   -1.16    1.52
   6 -27   0   -0.69    0.64
  -6 -27   0   -4.48    1.78
   6 -27   0    0.14    1.03
   6  27   0   -3.68    2.85
   6  27   0   -0.56    1.06
  -6  27   0    1.07    1.50
   6  27   0   -0.61    0.69
   0 -28   0    2.90    0.77
   0 -28   0    0.84    0.61
   0 -28   0    2.15    0.42
   0 -28   0    1.88    0.74
   0 -28   0    1.03    1.26
   0  28   0    1.99    0.60
   0  28   0    1.07    0.67
   0  28   0    1.06    1.06
   0  28   0    2.39    0.67
   0  28   0    2.61    0.39
   0  28   0    2.36    0.44
  -1 -28   0    0.70    0.65
  -1 -28   0   -0.27    0.53
  -1 -28   0    0.78    0.64
  -1 -28   0    0.08    1.18
   1 -28   0   -0.03    0.43
   1 -28   0    0.34    0.82
   1 -28   0   -0.17    0.24
   1  28   0    0.31    1.57
  -1  28   0   -1.18    0.72
   1  28   0    0.60    0.42
   1  28   0    0.53    0.25
   1  28   0    1.24    0.76
  -1  28   0   -0.35    0.54
  -1  28   0   -1.00    0.39
  -1  28   0    0.42    0.37
  -1  28   0   -0.04    0.42
   1  28   0    0.98    0.61
   2 -28   0    0.10    0.36
   2 -28   0    0.93    0.85
   2 -28   0    0.29    0.60
  -2 -28   0   -0.02    0.63
   2 -28   0   -0.54    0.71
  -2 -28   0   -1.28    1.33
  -2 -28   0   -0.27    0.71
  -2  28   0    0.82    0.64
  -2  28   0    1.10    1.15
  -2  28   0    0.12    0.58
   2  28   0   -0.28    0.64
  -2  28   0   -0.85    1.01
   2  28   0    0.75    0.33
  -2  28   0    2.25    0.74
   2  28   0    0.91    0.73
   2  28   0   -0.61    0.46
  -2  28   0    0.89    1.15
  -2  28   0    0.28    0.85
   3 -28   0   -0.75    0.97
  -3 -28   0   -0.34    0.63
  -3 -28   0    0.03    0.79
  -3 -28   0    0.84    1.34
   3 -28   0   -0.22    0.32
  -3 -28   0    0.15    0.64
  -3  28   0   -0.23    1.32
  -3  28   0   -0.29    0.73
   3  28   0   -0.01    0.30
  -3  28   0    1.03    0.79
   3  28   0    1.58    1.00
  -3  28   0   -0.05    0.64
   3  28   0    1.54    0.72
  -3  28   0   -0.31    0.91
  -3  28   0   -1.62    1.44
  -4 -28   0    0.61    0.86
   4 -28   0    0.07    0.57
  -4 -28   0   -2.52    1.59
   4 -28   0    0.47    0.59
  -4 -28   0    0.02    1.11
   4 -28   0    0.22    1.23
   4  28   0    0.19    0.61
   4  28   0   -0.66    1.24
  -4  28   0    0.09    1.40
   4  28   0   -0.18    1.27
   4  28   0    0.95    1.41
  -4  28   0   -0.96    0.71
   4  28   0   -0.31    0.37
  -4  28   0   -0.16    0.97
  -4  28   0   -0.26    0.98
  -4  28   0   -2.18    1.53
  -5 -28   0    1.06    1.45
  -5 -28   0    0.80    1.41
  -5 -28   0    1.11    1.36
   5 -28   0    0.57    0.58
   5 -28   0    0.15    0.91
  -5  28   0   -0.79    0.95
  -5  28   0    0.33    1.19
   5  28   0   -0.76    2.19
   5  28   0    1.43    1.89
  -5  28   0   -1.21    1.23
   5  28   0   -0.32    0.85
  -5  28   0    0.93    1.98
   5  28   0   -0.31    0.48
   6 -28   0   -1.24    0.98
  -6 -28   0   -0.71    1.68
  -6 -28   0    1.35    1.90
  -6 -28   0    0.79    1.62
   6 -28   0   -0.36    0.77
  -6 -28   0   -4.82    1.86
   6  28   0    1.00    0.86
  -6  28   0    1.71    3.14
   6  28   0   -1.93    3.01
   6  28   0   -0.15    1.12
  -6  28   0   -0.60    1.28
   0 -29   0    0.00    0.56
   0 -29   0    0.43    0.27
   0 -29   0    0.18    0.56
   0 -29   0    0.44    0.65
   0  29   0    0.79    0.49
   0  29   0    0.19    0.28
   0  29   0    0.72    0.67
   0  29   0    0.74    0.22
   0  29   0    0.12    1.01
  -1 -29   0    0.32    0.72
   1 -29   0    2.14    0.65
  -1 -29   0    2.92    0.92
   1 -29   0    1.08    0.79
   1 -29   0    1.89    0.55
  -1 -29   0    4.20    1.96
   1  29   0    2.74    0.90
  -1  29   0    2.21    0.86
  -1  29   0    1.61    0.72
   1  29   0    1.63    0.46
  -1  29   0    3.79    1.41
   1  29   0    2.65    0.77
   1  29   0   -0.26    0.89
   1  29   0    2.39    0.67
  -1  29   0    1.70    1.59
   2 -29   0    1.89    0.66
  -2 -29   0    0.31    0.87
  -2 -29   0    0.99    0.71
  -2 -29   0    0.97    0.67
   2 -29   0    1.09    0.87
   2 -29   0    0.75    0.81
   2 -29   0    2.63    0.79
  -2  29   0    1.16    0.84
  -2  29   0   -0.09    1.18
  -2  29   0    0.65    0.62
  -2  29   0    1.79    1.44
   2  29   0    0.72    0.75
   2  29   0   -1.32    1.12
  -2  29   0    2.97    0.98
   2  29   0    0.67    0.34
   2  29   0    2.25    0.69
   3 -29   0   -0.11    0.88
   3 -29   0   -0.16    0.33
  -3 -29   0    0.24    0.61
  -3 -29   0   -0.13    0.67
  -3 -29   0    0.58    0.71
  -3  29   0   -0.95    1.09
  -3  29   0    0.47    1.23
  -3  29   0    0.65    0.72
   3  29   0    0.94    0.70
  -3  29   0    3.09    1.89
  -3  29   0    1.34    0.76
   3  29   0    0.60    0.33
   3  29   0    0.99    0.96
  -3  29   0   -0.44    0.62
  -4 -29   0    0.42    0.94
   4 -29   0   -1.00    0.57
  -4 -29   0   -1.49    1.69
  -4 -29   0    0.63    1.21
  -4  29   0   -0.99    1.73
   4  29   0    0.15    0.55
   4  29   0    1.05    1.58
  -4  29   0    0.03    0.90
  -4  29   0    0.02    0.91
  -4  29   0    0.74    1.34
   4  29   0   -0.22    1.44
  -4  29   0    0.18    0.77
   4  29   0    0.43    0.47
   4  29   0    0.70    1.46
  -5 -29   0   -0.11    1.09
  -5 -29   0    0.38    1.44
   5 -29   0   -0.72    0.61
  -5 -29   0   -0.23    1.28
   5 -29   0    0.81    0.94
  -5  29   0   -0.30    1.19
   5  29   0    0.45    0.57
  -5  29   0    1.40    1.30
   5  29   0    2.17    1.97
  -5  29   0    1.12    1.02
  -5  29   0   -1.64    2.06
   5  29   0    0.74    2.24
   6 -29   0    1.66    1.36
   6 -29   0    1.00    0.84
  -6 -29   0    0.54    1.82
  -6 -29   0    1.38    1.81
  -6 -29   0   -4.17    1.92
  -6 -29   0    2.43    2.09
   6  29   0    2.00    1.20
  -6  29   0    0.99    1.44
   6  29   0   -0.40    0.71
  -6  29   0    0.01    3.23
   6  29   0    0.79    3.32
   0 -30   0    4.05    0.64
   0 -30   0    3.97    1.02
   0 -30   0    3.19    0.96
   0 -30   0    3.00    0.97
   0  30   0    3.06    0.57
   0  30   0    3.12    1.44
   0  30   0    3.13    0.85
   0  30   0    1.67    0.77
   0  30   0    4.03    0.59
   0  30   0    2.66    0.75
   1 -30   0   -0.67    0.86
   1 -30   0   -0.36    0.29
  -1 -30   0   -0.30    0.53
  -1 -30   0    2.91    1.98
  -1 -30   0    0.83    0.57
  -1 -30   0    0.11    0.55
  -1  30   0    1.70    0.71
  -1  30   0    0.50    0.59
  -1  30   0    2.09    1.23
  -1  30   0    0.06    0.53
   1  30   0   -1.83    0.97
   1  30   0   -0.42    0.25
   1  30   0    1.00    0.62
   1  30   0    0.46    0.69
   1  30   0    0.35    0.51
   2 -30   0    1.58    0.71
  -2 -30   0   -0.23    0.52
   2 -30   0    0.38    1.00
  -2 -30   0   -0.40    0.78
  -2 -30   0    1.71    0.67
   2 -30   0    1.77    0.51
   2 -30   0    0.37    0.92
  -2  30   0    1.54    0.76
  -2  30   0    2.98    1.53
   2  30   0   -3.70    1.19
   2  30   0    2.04    1.05
   2  30   0    0.64    0.35
  -2  30   0    2.12    1.47
  -2  30   0    2.51    0.97
  -2  30   0    0.66    0.69
  -2  30   0    0.41    0.69
  -3 -30   0    1.93    0.87
  -3 -30   0    1.76    1.05
   3 -30   0    1.97    1.11
   3 -30   0    1.49    0.59
  -3  30   0    1.74    0.90
  -3  30   0    1.25    0.90
   3  30   0    1.94    0.86
   3  30   0    0.73    0.40
  -3  30   0    0.60    1.21
  -3  30   0    1.99    2.11
  -3  30   0    4.52    1.86
  -3  30   0    0.05    0.66
   3  30   0    1.51    1.09
  -4 -30   0   -4.05    1.73
   4 -30   0   -0.05    0.55
  -4 -30   0    0.89    1.33
  -4 -30   0    0.99    1.22
   4 -30   0   -0.49    1.52
  -4 -30   0    1.67    1.12
   4 -30   0   -0.22    0.70
   4  30   0   -0.08    0.70
  -4  30   0   -0.63    0.72
  -4  30   0    0.76    1.01
   4  30   0    0.21    1.39
   4  30   0   -2.47    1.67
  -4  30   0    1.20    1.05
  -4  30   0   -2.71    1.77
  -4  30   0   -0.70    1.41
   4  30   0    0.26    0.41
   4  30   0   -2.40    1.58
   5 -30   0    0.60    0.61
  -5 -30   0   -0.79    1.37
   5 -30   0   -0.24    0.94
  -5 -30   0    0.97    1.56
  -5  30   0   -0.14    1.23
   5  30   0   -2.50    0.93
  -5  30   0    0.68    1.18
  -5  30   0   -4.28    2.25
   5  30   0    0.97    0.59
  -5  30   0   -0.04    1.34
   5  30   0    1.95    2.52
  -6 -30   0   -3.29    1.90
  -6 -30   0    0.33    2.23
   6 -30   0    1.25    1.18
  -6 -30   0   -0.13    1.99
   6 -30   0   -0.46    0.76
  -6 -30   0    0.43    2.06
   6  30   0   -0.50    1.13
  -6  30   0    1.23    3.54
   6  30   0   -0.02    0.74
  -6  30   0    2.54    1.57
   0 -31   0    0.57    0.60
   0 -31   0    0.57    0.85
   0 -31   0    0.88    0.35
   0 -31   0    0.20    0.63
   0  31   0    0.69    0.32
   0  31   0    0.68    0.58
   0  31   0    0.32    0.47
   0  31   0    0.77    1.17
   1 -31   0    3.74    1.02
  -1 -31   0    2.06    1.06
  -1 -31   0    3.83    1.06
   1 -31   0    6.54    1.20
   1 -31   0    4.23    0.79
  -1 -31   0    5.21    0.99
   1  31   0    1.17    1.31
  -1  31   0    4.29    1.01
   1  31   0    2.14    0.79
   1  31   0    5.94    1.05
   1  31   0    3.68    0.75
  -1  31   0    3.94    1.05
  -1  31   0    4.11    1.75
   1  31   0    2.69    1.09
  -1  31   0    3.68    1.01
   2 -31   0    0.54    0.89
  -2 -31   0   -0.19    0.61
   2 -31   0    0.07    0.36
   2 -31   0    0.56    0.69
  -2 -31   0    0.74    0.68
   2 -31   0   -0.92    0.88
  -2 -31   0   -0.03    0.61
  -2  31   0   -0.47    1.43
  -2  31   0   -1.01    1.15
  -2  31   0    0.02    0.83
   2  31   0   -0.09    0.28
   2  31   0    0.32    0.92
   2  31   0    1.57    0.60
  -2  31   0   -0.31    0.55
  -2  31   0    0.66    0.95
   2  31   0    0.51    1.02
  -2  31   0    0.17    0.65
  -3 -31   0    1.26    1.14
   3 -31   0    1.26    1.29
   3 -31   0    1.52    0.56
  -3 -31   0    0.69    0.85
  -3  31   0    1.49    1.05
  -3  31   0    1.82    2.01
  -3  31   0    2.13    0.99
   3  31   0    2.52    0.89
  -3  31   0    2.10    1.74
   3  31   0    0.74    1.41
  -3  31   0    2.19    1.70
   3  31   0    1.63    0.52
   3  31   0    1.16    1.11
  -4 -31   0    0.60    1.48
  -4 -31   0    0.92    1.10
  -4 -31   0   -1.16    1.17
   4 -31   0   -0.13    0.51
   4 -31   0    1.68    1.66
   4 -31   0    1.36    0.87
  -4  31   0    0.79    0.86
  -4  31   0   -0.17    0.96
   4  31   0    1.26    2.26
   4  31   0    0.10    0.53
  -4  31   0    0.78    1.04
   4  31   0   -0.71    1.72
   4  31   0    1.31    1.61
   4  31   0    0.22    0.75
  -4  31   0   -0.12    1.98
  -5 -31   0   -0.13    1.69
  -5 -31   0    1.44    1.80
   5 -31   0   -0.08    0.69
   5 -31   0    0.25    0.86
  -5 -31   0    0.15    1.55
   5  31   0   -2.25    2.60
   5  31   0    2.39    2.25
  -5  31   0    0.81    1.49
   5  31   0    0.45    0.68
   5  31   0    0.48    1.16
  -5  31   0    0.12    1.33
  -5  31   0    1.09    1.24
  -5  31   0   -3.88    2.79
  -6 -31   0   -0.30    2.35
  -6 -31   0   -2.83    1.95
   6 -31   0   -0.38    0.92
  -6 -31   0    3.56    2.12
   6 -31   0    0.99    1.17
  -6 -31   0   -1.13    1.94
  -6  31   0   -1.89    3.16
   6  31   0    0.07    0.84
   6  31   0   -2.82    1.38
  -6  31   0   -1.13    1.50
  -6  31   0   -0.23    1.71
   0 -32   0    4.11    0.72
   0 -32   0    3.14    1.10
   0 -32   0    4.22    0.98
   0  32   0    4.53    1.07
   0  32   0    3.82    1.15
   0  32   0    5.67    1.66
   0  32   0    6.23    1.13
   0  32   0    4.03    0.71
  -1 -32   0    2.59    0.85
   1 -32   0    0.13    0.69
  -1 -32   0    0.13    0.59
   1 -32   0    0.62    0.84
   1 -32   0    0.56    0.41
  -1  32   0    1.44    0.82
  -1  32   0    1.04    0.69
   1  32   0   -0.40    1.31
   1  32   0    1.08    1.05
   1  32   0    1.26    0.68
   1  32   0    0.69    0.60
  -1  32   0    0.45    1.34
   1  32   0   -0.04    0.33
  -2 -32   0    2.23    0.76
   2 -32   0    1.76    1.16
   2 -32   0    3.47    1.27
  -2 -32   0    2.35    1.08
  -2 -32   0    3.45    1.04
   2 -32   0    3.01    0.75
   2  32   0    2.17    0.64
  -2  32   0    1.15    1.69
   2  32   0    2.94    0.83
  -2  32   0    3.11    1.80
  -2  32   0    1.50    0.97
  -2  32   0    4.66    1.04
  -2  32   0    2.72    0.96
   2  32   0    2.75    1.14
   2  32   0    1.82    1.52
  -2  32   0    2.59    1.41
  -3 -32   0    1.63    1.31
   3 -32   0    1.77    0.63
  -3 -32   0    2.03    1.08
   3 -32   0    3.65    1.44
  -3  32   0    1.12    1.94
  -3  32   0    1.78    0.84
   3  32   0    2.31    0.68
  -3  32   0    2.03    0.96
   3  32   0    3.37    1.33
  -3  32   0    0.41    0.88
   3  32   0    1.20    1.35
   3  32   0    2.64    1.21
   4 -32   0    0.53    0.61
   4 -32   0    0.00    0.66
  -4 -32   0    0.62    1.36
  -4 -32   0    1.12    1.38
   4 -32   0    0.98    1.61
  -4 -32   0    1.55    1.48
   4  32   0   -0.93    1.97
  -4  32   0   -0.42    1.72
  -4  32   0    2.35    1.12
   4  32   0    0.36    0.51
  -4  32   0   -1.55    2.06
   4  32   0    1.93    1.50
  -4  32   0    2.04    1.12
   4  32   0   -1.07    1.83
  -4  32   0    0.51    1.03
   4  32   0    0.23    0.75
  -5 -32   0    2.29    1.62
  -5 -32   0    0.07    1.69
   5 -32   0   -0.47    0.80
   5 -32   0    0.28    0.65
  -5 -32   0    1.78    1.68
   5  32   0    0.84    0.68
   5  32   0    2.47    1.13
   5  32   0    2.23    2.49
  -5  32   0   -4.41    2.69
  -5  32   0    0.37    1.50
   5  32   0   -0.83    2.62
  -5  32   0    0.15    1.14
   6 -32   0   -0.83    1.35
  -6 -32   0   -1.06    2.21
  -6 -32   0    0.34    2.09
  -6 -32   0   -1.51    2.30
   6 -32   0    0.32    0.89
   6  32   0    0.50    0.84
  -6  32   0   -0.28    1.67
   6  32   0   -0.01    1.49
   0 -33   0    0.85    0.38
   0 -33   0    1.21    0.90
   0 -33   0    1.58    0.75
   0 -33   0    0.05    0.77
   0  33   0    0.60    0.66
   0  33   0    0.82    0.86
   0  33   0    2.35    0.69
   0  33   0    0.69    2.12
   1 -33   0    2.57    0.63
  -1 -33   0    1.17    0.88
   1 -33   0    3.27    1.06
  -1 -33   0    1.75    0.87
   1 -33   0    2.20    0.91
  -1 -33   0    3.29    0.92
   1  33   0    1.78    0.57
  -1  33   0    2.19    1.56
  -1  33   0    4.43    1.08
   1  33   0    0.43    1.40
  -1  33   0    4.21    0.96
  -1  33   0    2.45    1.00
  -1  33   0    4.64    2.21
   1  33   0    4.15    0.99
   1  33   0    1.99    0.79
   2 -33   0   -0.77    1.00
   2 -33   0    0.61    0.49
  -2 -33   0   -0.42    0.75
   2 -33   0    1.27    1.01
   2 -33   0    0.50    0.83
  -2 -33   0    1.19    1.06
  -2 -33   0    2.22    1.07
  -2  33   0    0.02    1.73
   2  33   0    0.35    0.74
   2  33   0   -1.06    1.57
   2  33   0    1.15    1.02
  -2  33   0    0.26    0.97
  -2  33   0    2.26    1.54
  -2  33   0    0.16    0.65
  -2  33   0    0.28    0.67
   2  33   0    0.50    0.33
   3 -33   0    2.57    1.47
  -3 -33   0    1.18    1.15
  -3 -33   0    2.62    1.09
   3 -33   0    1.00    0.60
  -3  33   0    1.90    0.87
   3  33   0    0.51    0.45
  -3  33   0    2.19    1.22
  -3  33   0    2.02    1.10
   3  33   0   -0.38    0.87
  -3  33   0    1.86    2.00
   3  33   0    1.74    1.32
   3  33   0   -1.22    1.53
  -4 -33   0    0.44    1.44
   4 -33   0    0.08    0.53
  -4 -33   0    1.27    1.33
   4 -33   0    1.94    0.82
   4 -33   0    2.41    1.91
   4  33   0    1.92    1.06
   4  33   0    2.55    1.62
   4  33   0    0.65    0.59
  -4  33   0    0.47    1.02
  -4  33   0    0.94    1.17
   4  33   0    0.79    2.27
  -4  33   0   -3.22    2.33
  -5 -33   0    1.02    1.60
  -5 -33   0   -0.76    1.57
  -5 -33   0    4.04    1.75
   5 -33   0    0.72    0.70
   5 -33   0   -0.21    0.95
   5  33   0    0.83    0.69
  -5  33   0   -3.77    3.68
   5  33   0    0.45    1.17
  -5  33   0   -0.84    1.35
  -5  33   0    0.13    1.53
   5  33   0    2.40    2.85
   5  33   0    2.89    3.00
  -5  33   0   -2.11    1.26
  -6 -33   0   -2.77    2.51
   6 -33   0    0.42    0.89
   6 -33   0   -0.03    1.37
  -6 -33   0   -0.91    2.13
   6  33   0    0.48    0.78
  -6  33   0    0.69    1.72
  -6  33   0    3.05    2.00
   6  33   0    0.22    1.56
   0 -34   0    2.08    1.06
   0 -34   0    1.21    0.44
   0 -34   0    1.08    0.86
   0  34   0    1.52    1.13
   0  34   0   -0.64    3.13
   0  34   0    2.15    0.80
   0  34   0    0.38    0.72
  -1 -34   0   -0.02    0.79
   1 -34   0    0.72    0.98
  -1 -34   0    0.34    0.78
  -1 -34   0    0.16    0.78
   1 -34   0   -0.19    0.78
  -1  34   0   -0.14    0.66
   1  34   0    0.58    0.39
  -1  34   0    0.36    0.72
   1  34   0   -1.32    1.16
  -1  34   0    0.40    0.87
  -1  34   0    0.24    1.65
   1  34   0   -0.36    0.62
  -1  34   0    1.33    2.20
   1  34   0    0.66    0.87
   1  34   0    1.67    0.87
   2 -34   0    1.55    0.66
  -2 -34   0   -0.10    0.82
   2 -34   0    1.09    0.98
   2 -34   0    2.74    1.11
  -2 -34   0    1.12    0.84
   2 -34   0    0.76    0.99
  -2 -34   0    2.18    1.12
  -2  34   0   -0.79    1.70
   2  34   0    1.25    0.80
   2  34   0    0.41    1.21
  -2  34   0    2.39    0.99
  -2  34   0    4.30    2.12
   2  34   0    1.01    1.10
   2  34   0    1.66    0.50
  -2  34   0    2.66    1.24
  -3 -34   0    2.12    1.21
   3 -34   0    1.03    0.71
   3 -34   0    3.35    1.64
  -3 -34   0    1.84    1.30
  -3  34   0    2.69    1.17
  -3  34   0    2.00    2.16
   3  34   0    1.11    1.38
   3  34   0   -0.05    0.92
  -3  34   0    1.51    1.77
  -3  34   0    1.03    1.03
   3  34   0    1.53    2.06
  -3  34   0    1.97    1.06
   3  34   0    0.54    0.48
   4 -34   0   -2.70    1.69
   4 -34   0    0.92    0.72
  -4 -34   0    0.19    1.23
  -4 -34   0   -0.84    1.18
   4 -34   0    0.34    0.47
   4  34   0    0.70    0.63
  -4  34   0    0.60    1.08
  -4  34   0    1.82    1.02
  -4  34   0    0.87    1.34
   4  34   0    4.15    2.55
  -4  34   0   -1.67    2.47
   4  34   0   -1.46    1.64
   4  34   0   -0.18    0.86
   5 -34   0    0.44    1.08
   5 -34   0    0.97    0.76
  -5 -34   0    2.02    1.52
  -5 -34   0   -1.77    1.63
  -5 -34   0   -1.04    1.75
   5  34   0    3.07    3.38
  -5  34   0   -1.16    1.33
   5  34   0    0.79    0.69
  -5  34   0    2.48    1.62
  -5  34   0   -0.71    1.42
   5  34   0   -1.08    0.99
  -5  34   0   -5.12    4.99
   6 -34   0    0.97    0.95
   6 -34   0   -0.55    1.41
  -6 -34   0   -2.34    2.10
  -6 -34   0   -4.70    2.80
  -6 -34   0    1.20    2.77
   6  34   0    0.72    0.94
   6  34   0   -1.60    1.42
  -6  34   0    2.82    1.96
   0 -35   0    0.12    0.32
   0 -35   0   -0.66    0.80
   0 -35   0    0.82    0.71
   0  35   0    0.00    0.64
   0  35   0   -2.92    2.07
   0  35   0    0.71    0.98
   0  35   0   -0.10    0.63
   0  35   0    0.67    0.46
  -1 -35   0    0.80    0.87
   1 -35   0    2.09    0.98
   1 -35   0    1.22    0.50
  -1 -35   0    1.17    0.67
  -1 -35   0   -0.59    0.67
   1 -35   0    0.82    0.84
  -1  35   0   -1.15    1.62
   1  35   0   -1.67    0.60
   1  35   0    0.09    0.89
   1  35   0    0.21    1.75
   1  35   0    1.49    0.42
   1  35   0    0.38    0.64
  -1  35   0    0.78    0.59
  -1  35   0    1.21    0.99
  -1  35   0   -1.69    3.73
  -1  35   0    1.26    0.81
  -2 -35   0   -0.44    0.83
   2 -35   0    0.53    0.49
   2 -35   0    0.32    1.26
   2 -35   0    0.27    0.95
  -2 -35   0    0.63    0.91
   2 -35   0    1.41    1.01
  -2  35   0   -0.53    0.87
   2  35   0    0.98    0.43
   2  35   0    0.63    0.76
  -2  35   0   -0.22    0.71
  -2  35   0    2.36    1.99
  -2  35   0    0.48    1.01
   2  35   0   -0.01    2.03
  -2  35   0   -0.76    1.24
   3 -35   0    2.49    1.59
   3 -35   0   -0.53    0.48
  -3 -35   0    0.89    1.39
  -3 -35   0    0.08    1.02
   3  35   0    4.35    2.33
  -3  35   0    1.16    1.25
  -3  35   0    0.25    0.85
   3  35   0   -0.06    1.23
  -3  35   0    0.61    1.46
  -3  35   0   -1.41    2.26
  -3  35   0    1.67    1.17
   3  35   0   -0.30    0.35
   3  35   0    1.63    0.99
  -4 -35   0    1.89    1.57
  -4 -35   0   -0.36    1.39
   4 -35   0    0.73    0.65
   4 -35   0   -1.26    1.98
  -4 -35   0    0.52    1.38
   4 -35   0    0.75    0.76
   4  35   0    0.64    1.77
   4  35   0   -0.37    2.46
  -4  35   0    1.88    1.28
   4  35   0    0.55    0.56
  -4  35   0    1.73    1.10
  -4  35   0   -2.11    2.62
   4  35   0    0.45    1.12
   5 -35   0   -0.36    0.63
  -5 -35   0   -0.03    1.75
  -5 -35   0    2.32    1.77
  -5  35   0    0.25    1.55
   5  35   0    1.42    1.26
  -5  35   0   -0.86    1.39
  -5  35   0   -2.10    1.46
   5  35   0   -0.61    0.61
   6 -35   0    0.88    1.04
   6 -35   0   -1.90    1.42
  -6  35   0   -0.80    1.49
   0 -36   0    0.05    0.69
   0 -36   0    1.59    0.49
   0  36   0    1.32    0.79
   0  36   0    0.32    1.46
   0  36   0    1.80    0.86
   0  36   0   -0.43    0.83
   0  36   0   -0.47    0.34
   1 -36   0   -0.75    0.33
   1 -36   0   -0.05    0.85
   1 -36   0   -0.56    0.83
  -1 -36   0    0.18    0.78
   1 -36   0    0.54    1.00
  -1 -36   0   -0.17    0.82
   1  36   0   -1.27    0.78
   1  36   0   -1.57    0.67
  -1  36   0    1.81    2.40
   1  36   0    0.04    0.32
   1  36   0   -1.68    1.28
  -1  36   0   -0.81    0.88
  -1  36   0   -0.86    0.72
  -1  36   0   -1.96    1.87
   1  36   0   -1.19    0.61
  -1  36   0   -0.97    0.64
  -2 -36   0    1.39    1.01
   2 -36   0    0.28    1.11
   2 -36   0    0.02    0.42
   2 -36   0   -0.08    1.35
   2 -36   0   -1.22    0.87
  -2 -36   0   -0.49    0.92
   2  36   0    1.40    0.88
   2  36   0   -0.08    1.09
  -2  36   0    1.01    0.95
  -2  36   0    5.17    2.26
  -2  36   0    0.55    1.97
  -2  36   0    0.20    0.77
   2  36   0   -0.40    0.35
   2  36   0   -1.74    1.40
  -2  36   0   -0.10    0.90
   3 -36   0   -0.91    0.45
  -3 -36   0    0.80    1.28
  -3 -36   0    0.54    1.23
   3 -36   0    1.24    1.59
   3  36   0   -0.07    0.43
   3  36   0    1.36    1.41
   3  36   0   -0.24    1.76
  -3  36   0    0.55    1.01
  -3  36   0   -1.38    1.83
   3  36   0    0.97    0.94
  -3  36   0    0.34    1.09
  -3  36   0   -0.20    2.56
  -3  36   0   -0.71    0.89
   3  36   0   -1.11    1.42
   4 -36   0    0.47    0.74
   4 -36   0    0.58    2.14
   4 -36   0   -0.71    0.65
  -4 -36   0   -0.72    1.41
  -4 -36   0   -0.57    1.14
  -4 -36   0    0.41    1.60
  -4  36   0    0.68    1.21
  -4  36   0   -0.58    1.05
  -4  36   0   -0.53    1.13
   4  36   0    0.46    1.84
  -4  36   0   -1.24    2.81
   4  36   0    2.14    2.72
   4  36   0   -0.62    0.49
   4  36   0   -0.75    0.95
  -5 -36   0   -2.22    1.84
   5 -36   0    0.43    0.80
   5 -36   0   -1.18    1.00
  -5 -36   0   -0.84    1.80
  -5 -36   0    2.37    2.25
  -5  36   0   -1.84    1.30
   5  36   0    1.55    1.29
  -5  36   0   -0.28    1.45
   5  36   0   -0.13    0.70
  -5  36   0   -1.43    1.68
   0 -37   0   -0.80    0.81
   0 -37   0   -0.53    0.91
   0  37   0   -2.33    0.64
   0  37   0   -0.12    0.66
   0  37   0   -0.82    0.88
   0  37   0   -0.94    1.68
   1 -37   0   -0.11    1.14
  -1 -37   0    0.18    0.84
  -1 -37   0   -0.37    0.83
   1 -37   0   -1.31    0.83
   1 -37   0   -0.54    0.93
   1 -37   0   -0.58    0.36
   1  37   0   -0.17    0.62
  -1  37   0   -0.37    1.45
   1  37   0    0.39    1.04
   1  37   0    0.18    0.33
  -1  37   0   -0.16    0.87
  -1  37   0   -0.32    0.75
  -1  37   0   -2.86    1.67
   1  37   0    0.59    1.66
   1  37   0   -1.68    0.78
  -1  37   0   -0.08    0.85
  -2 -37   0   -1.28    0.98
  -2 -37   0   -0.51    0.84
   2 -37   0    0.04    0.92
   2 -37   0   -0.18    0.44
   2 -37   0    0.38    1.02
   2 -37   0   -1.86    1.27
  -2  37   0    0.67    2.10
  -2  37   0   -0.02    0.86
  -2  37   0   -0.99    0.89
   2  37   0    2.07    1.21
   2  37   0   -0.15    0.82
  -2  37   0   -0.47    1.66
  -2  37   0   -1.07    1.07
   2  37   0   -0.15    1.87
   3 -37   0    0.49    0.48
  -3 -37   0   -1.52    1.24
  -3 -37   0   -1.18    1.09
   3 -37   0   -0.18    1.70
  -3  37   0    1.14    2.25
   3  37   0    0.09    1.95
  -3  37   0   -0.77    0.90
   3  37   0   -0.51    2.10
  -3  37   0   -2.19    1.53
  -3  37   0    0.03    0.99
   3  37   0    0.84    1.08
   3  37   0    0.30    0.45
  -3  37   0   -0.01    1.25
  -4 -37   0   -0.85    1.48
   4 -37   0    0.81    0.72
   4 -37   0   -0.97    0.77
   4 -37   0   -0.84    2.18
  -4 -37   0   -1.13    1.30
  -4 -37   0    1.25    1.61
   4  37   0    2.20    2.14
  -4  37   0    0.53    1.49
  -4  37   0   -0.11    1.19
   4  37   0    4.04    2.75
  -4  37   0   -1.54    2.76
   4  37   0    0.07    0.54
  -4  37   0    1.17    1.40
   4  37   0   -0.08    1.00
  -5 -37   0    0.62    2.04
  -5 -37   0    0.30    1.94
   5 -37   0    0.31    0.67
   5 -37   0   -0.84    1.10
   5  37   0   -0.15    1.12
   5  37   0    0.37    0.73
  -5  37   0   -1.84    1.59
  -5  37   0   -1.92    1.42
   0 -38   0   -1.15    0.93
   0 -38   0   -0.15    0.33
   0 -38   0    0.54    0.91
   0  38   0    1.85    1.74
   0  38   0    0.17    0.83
   0  38   0    0.79    2.06
   0  38   0   -0.48    0.87
   1 -38   0   -2.82    0.98
  -1 -38   0    0.49    1.06
  -1 -38   0   -2.11    0.81
   1 -38   0   -0.84    0.98
   1 -38   0   -0.91    0.87
   1 -38   0    0.52    0.41
   1  38   0   -1.74    1.46
   1  38   0    0.30    0.86
  -1  38   0   -0.49    0.71
   1  38   0    2.38    1.16
   1  38   0    0.18    0.31
  -1  38   0    0.44    0.88
  -1  38   0    2.21    1.94
  -1  38   0    0.82    0.99
   1  38   0    0.62    0.60
  -1  38   0   -0.23    1.79
  -2 -38   0   -1.92    0.84
   2 -38   0    0.40    1.17
  -2 -38   0    0.70    0.98
   2 -38   0   -0.26    0.43
   2 -38   0   -2.69    1.14
   2 -38   0    0.26    0.98
   2  38   0   -1.61    1.12
  -2  38   0    0.52    0.87
   2  38   0   -0.22    0.38
  -2  38   0    1.85    1.43
   2  38   0   -1.14    0.86
  -2  38   0   -0.04    0.83
   2  38   0   -3.27    1.89
  -2  38   0    2.55    2.31
   3 -38   0    0.49    0.50
   3 -38   0    2.43    1.73
  -3 -38   0    1.00    1.39
  -3 -38   0    1.35    1.18
  -3  38   0    0.02    0.98
   3  38   0   -0.39    2.54
   3  38   0    0.33    1.01
  -3  38   0    0.29    0.97
   3  38   0   -0.24    0.40
   3  38   0    2.01    2.25
   3  38   0   -1.29    1.40
  -3  38   0    2.60    2.85
  -4 -38   0   -2.40    1.39
  -4 -38   0    2.55    1.72
   4 -38   0    0.42    2.40
   4 -38   0   -0.16    0.57
   4 -38   0    0.10    0.84
  -4  38   0   -1.06    1.37
  -4  38   0    0.33    1.29
   4  38   0    0.79    1.00
  -4  38   0    0.16    1.39
  -4  38   0   -6.43    2.64
   4  38   0    1.17    2.13
   4  38   0   -0.24    2.56
   4  38   0    0.52    0.60
  -5 -38   0    1.16    1.94
  -5 -38   0   -3.30    2.19
   5 -38   0   -1.16    1.16
  -5 -38   0    3.32    2.05
   5 -38   0   -0.53    0.64
  -5  38   0   -0.12    1.64
  -5  38   0   -0.44    1.62
  -5  38   0   -0.54    1.72
   5  38   0    0.14    1.31
   5  38   0    0.14    0.76
   0 -39   0   -0.85    0.99
   0 -39   0   -0.47    0.97
   0  39   0   -0.64    0.80
   0  39   0    2.99    1.87
   0  39   0   -5.84    2.39
   0  39   0   -1.46    0.92
   0  39   0    0.98    0.77
   1 -39   0   -0.89    1.11
   1 -39   0    1.46    1.10
   1 -39   0    0.32    0.45
   1 -39   0   -1.18    0.98
  -1 -39   0   -0.82    0.98
  -1 -39   0    1.34    1.09
   1  39   0    0.15    1.10
  -1  39   0    1.02    0.89
  -1  39   0    0.34    2.19
   1  39   0   -0.31    0.88
  -1  39   0    0.04    2.02
   1  39   0    0.34    0.37
  -1  39   0    0.21    1.19
   1  39   0   -2.81    1.70
  -1  39   0    0.03    0.68
   1  39   0   -0.06    0.58
   2 -39   0   -0.40    0.98
   2 -39   0   -0.15    0.48
  -2 -39   0   -2.11    0.92
   2 -39   0   -1.12    1.40
  -2 -39   0    0.91    1.00
   2 -39   0    1.58    1.26
   2  39   0    1.81    1.04
  -2  39   0    0.49    1.04
   2  39   0   -0.16    1.56
   2  39   0    0.37    0.43
   2  39   0    0.21    1.38
  -2  39   0    0.33    1.16
  -2  39   0   -0.26    0.85
   2  39   0    0.49    2.31
  -2  39   0   -0.76    2.05
   3 -39   0   -0.68    1.90
  -3 -39   0   -0.89    1.27
  -3 -39   0    1.00    1.38
   3 -39   0    0.61    0.58
  -3  39   0    1.00    3.35
  -3  39   0   -0.74    1.20
  -3  39   0    1.00    1.25
   3  39   0    0.04    0.46
   3  39   0    2.40    2.51
   3  39   0    2.20    1.89
   3  39   0    0.42    1.08
   4 -39   0   -1.65    0.75
  -4 -39   0    0.38    1.72
   4 -39   0   -2.96    2.31
   4 -39   0   -0.74    0.64
  -4 -39   0   -1.86    1.78
   4  39   0    1.45    1.09
  -4  39   0    0.90    1.65
  -4  39   0   -0.16    1.44
   4  39   0    1.98    3.02
  -4  39   0    0.08    1.15
  -4  39   0   -1.86    2.88
  -5 -39   0    0.32    2.11
   5 -39   0    0.36    0.88
  -5 -39   0    1.65    2.16
  -5 -39   0    0.19    2.10
   5 -39   0   -0.25    1.17
  -5  39   0   -0.56    1.71
  -5  39   0   -2.82    1.58
  -5  39   0   -0.33    1.56
   5  39   0   -0.71    1.38
   5  39   0    0.08    0.72
   0 -40   0    0.38    1.29
   0 -40   0    0.94    0.45
   0 -40   0   -0.97    1.11
   0 -40   0    0.71    1.13
   0  40   0    0.27    2.33
   0  40   0    0.64    1.19
   0  40   0    1.20    0.92
   0  40   0   -3.68    4.21
   0  40   0    1.28    0.82
   0  40   0   -0.01    0.44
  -1 -40   0   -0.29    1.09
   1 -40   0   -2.83    1.36
   1 -40   0    0.21    1.11
   1 -40   0   -0.15    0.45
  -1 -40   0   -0.21    1.18
   1  40   0    1.45    1.07
   1  40   0   -0.86    1.87
  -1  40   0   -2.01    0.89
   1  40   0   -0.23    1.93
  -1  40   0   -1.60    2.08
   1  40   0    0.17    0.35
  -1  40   0    0.09    0.89
  -1  40   0    0.70    1.25
   1  40   0    0.71    1.13
  -1  40   0    1.27    1.84
   1  40   0    2.32    0.76
   2 -40   0    0.09    1.52
   2 -40   0    1.00    1.24
  -2 -40   0    1.13    1.40
   2 -40   0   -0.40    0.49
   2 -40   0    1.11    1.45
  -2 -40   0    2.37    1.24
  -2  40   0    0.11    1.18
   2  40   0    1.06    1.11
  -2  40   0   -0.43    0.92
   2  40   0    0.78    0.43
   2  40   0   -1.31    2.59
   2  40   0   -0.20    1.34
  -2  40   0    0.13    1.10
   2  40   0    2.26    2.40
  -3 -40   0    5.61    1.88
  -3 -40   0   -0.14    1.31
   3  40   0   -0.26    1.13
  -3  40   0   -0.63    1.16
  -3  40   0   -0.16    1.46
  -3  40   0   -0.92    1.18
   3  40   0   -0.65    0.46
   3  40   0    4.39    2.97
   3  40   0    2.78    1.90
  -3  40   0   -2.83    2.39
   3  40   0    0.26    2.30
  -4 -40   0    0.41    1.61
  -4 -40   0   -0.31    1.65
   4 -40   0   -1.96    0.85
  -4 -40   0    1.91    2.11
   4 -40   0    0.51    0.83
   4 -40   0   -1.28    2.72
  -4  40   0    1.69    1.75
  -4  40   0    0.13    1.37
   4  40   0   -0.09    2.03
   4  40   0    1.44    1.21
   4  40   0   -0.93    6.15
  -4  40   0   -0.49    1.33
   4  40   0   -0.33    0.57
  -5 -40   0   -0.06    2.41
   5 -40   0   -0.25    0.78
  -5 -40   0   -5.16    2.02
   5 -40   0   -0.50    1.33
  -5 -40   0   -0.85    2.19
  -5  40   0   -0.07    1.61
  -5  40   0   -0.21    1.99
  -5  40   0   -2.85    1.76
   5  40   0   -2.40    1.19
   5  40   0    0.02    0.78
   0 -41   0    0.71    1.24
   0 -41   0    1.36    1.27
   0 -41   0    2.05    1.49
   0 -41   0    0.08    0.44
   0  41   0    5.24    3.40
   0  41   0    0.64    1.07
   0  41   0   -0.02    1.22
   0  41   0   -0.76    0.79
   1 -41   0   -0.95    1.49
   1 -41   0    0.64    0.55
   1 -41   0    0.06    1.24
   1 -41   0    1.99    1.38
  -1 -41   0    2.16    1.37
  -1 -41   0    0.15    1.01
  -1  41   0    0.13    2.35
   1  41   0   -0.22    0.82
   1  41   0   -2.06    2.15
  -1  41   0    0.59    0.89
  -1  41   0    2.67    1.67
  -1  41   0    2.12    2.61
   1  41   0    0.05    0.36
   1  41   0    2.10    1.05
   1  41   0    1.62    1.22
  -1  41   0    1.08    0.94
   1  41   0    0.55    1.95
  -2 -41   0   -0.72    1.40
   2 -41   0    0.12    1.35
   2 -41   0    0.42    1.61
   2 -41   0   -1.03    0.47
   2 -41   0    0.21    1.33
  -2 -41   0   -0.74    1.20
  -2  41   0   -1.12    2.45
   2  41   0    0.19    1.78
   2  41   0    0.98    2.67
   2  41   0   -0.43    0.40
   2  41   0   -1.08    1.29
   2  41   0    0.76    1.12
  -2  41   0   -0.81    0.98
  -2  41   0   -2.19    1.10
  -2  41   0   -2.34    2.42
  -3 -41   0   -1.98    1.11
   3 -41   0    1.37    1.94
  -3 -41   0    1.22    1.59
   3 -41   0   -0.21    0.63
  -3  41   0    3.52    1.57
   3  41   0    3.93    3.49
   3  41   0    0.52    0.57
   3  41   0   -1.33    1.75
   3  41   0    1.02    1.31
  -3  41   0   -0.71    1.41
  -3  41   0   -4.48    2.53
   4 -41   0   -1.10    0.67
  -4 -41   0    1.55    1.89
   4 -41   0   -3.37    2.85
   4 -41   0   -0.90    0.88
  -4 -41   0   -0.06    1.76
  -4 -41   0    2.20    1.75
   4  41   0    4.09    1.12
  -4  41   0    0.73    1.59
   4  41   0   -1.54    2.58
   4  41   0    0.44    1.26
  -4  41   0    0.31    1.59
  -4  41   0   -0.37    1.56
  -5 -41   0   -0.89    2.25
  -5 -41   0   -0.21    2.27
   5 -41   0   -0.50    0.89
   5 -41   0   -1.67    1.36
  -5  41   0   -0.16    1.99
  -5  41   0    2.39    2.17
   5  41   0   -1.31    1.41
   5  41   0   -0.35    0.78
   0 -42   0    0.17    1.26
   0 -42   0    1.45    1.52
   0 -42   0    1.78    1.21
   0  42   0    1.39    0.93
   0  42   0    1.40    1.32
   0  42   0    1.42    1.16
   0  42   0    1.34    2.47
   1 -42   0    0.63    1.59
   1 -42   0    0.51    0.48
  -1 -42   0   -1.22    1.11
   1 -42   0    1.42    1.19
  -1 -42   0    1.37    1.32
  -1 -42   0    0.62    1.51
   1 -42   0    0.17    1.30
   1  42   0    0.52    0.44
  -1  42   0   -0.13    1.09
  -1  42   0    2.87    1.55
   1  42   0    0.28    1.06
  -1  42   0   -0.60    1.61
   1  42   0    0.28    0.86
  -1  42   0    3.60    3.08
   1  42   0    2.03    1.52
   1  42   0   -0.70    3.10
  -1  42   0    0.67    1.02
   1  42   0    1.19    2.49
   2 -42   0   -0.99    1.50
   2 -42   0    0.13    0.62
   2 -42   0    2.18    1.72
  -2 -42   0    0.55    1.31
   2 -42   0   -0.15    1.25
  -2 -42   0   -0.65    1.42
  -2 -42   0    1.27    1.50
  -2  42   0    1.37    3.23
   2  42   0   -0.21    0.39
   2  42   0    2.09    1.83
  -2  42   0   -0.27    1.78
  -2  42   0   -0.33    1.23
  -2  42   0    1.00    1.27
   2  42   0   -0.60    1.09
  -3 -42   0   -0.19    1.39
  -3 -42   0   -0.88    1.46
   3 -42   0   -0.92    2.13
   3 -42   0   -0.35    0.65
  -3 -42   0    1.77    1.73
  -3  42   0   -0.68    1.24
   3  42   0   -0.46    0.53
  -3  42   0   -2.38    1.36
   3  42   0    0.50    1.47
   3  42   0    2.07    2.38
  -3  42   0    0.83    3.53
   3  42   0   -0.56    1.88
  -3  42   0    0.67    1.68
  -4 -42   0    3.87    2.12
  -4 -42   0    2.34    1.95
   4 -42   0   -0.14    0.68
  -4 -42   0   -0.17    1.73
   4 -42   0   -0.61    3.02
   4  42   0   -0.09    0.66
   4  42   0    1.40    2.75
  -4  42   0   -0.38    1.35
   4  42   0   -1.79    1.08
  -4  42   0    0.91    1.67
  -4  42   0   -0.66    1.48
   5 -42   0   -0.02    0.98
  -5 -42   0   -1.67    2.15
  -5 -42   0   -5.84    2.19
   5 -42   0   -0.56    1.21
  -5 -42   0    3.49    2.42
  -5  42   0   -2.89    1.98
   5  42   0    1.24    0.87
   5  42   0   -1.17    1.88
  -5  42   0    1.57    2.06
  -5  42   0    1.93    1.95
   0 -43   0    2.18    1.44
   0 -43   0    0.27    1.30
   0 -43   0    0.40    1.62
   0  43   0   -0.61    2.38
   0  43   0    1.04    1.91
   0  43   0   -0.26    0.84
   0  43   0    0.28    1.16
   0  43   0    1.02    1.35
  -1 -43   0    1.84    1.50
   1 -43   0    0.17    1.75
  -1 -43   0    1.57    1.51
   1 -43   0    1.29    0.57
   1 -43   0    2.66    1.51
   1 -43   0    1.39    1.42
   1  43   0   -2.01    2.22
  -1  43   0   -0.53    1.11
  -1  43   0    1.97    1.40
  -1  43   0    0.91    2.99
   1  43   0    1.86    0.99
   1  43   0   -0.15    1.01
  -1  43   0    0.90    2.34
   1  43   0   -0.01    2.17
   1  43   0    0.47    0.41
   1  43   0    0.74    1.44
  -2 -43   0    1.64    1.72
  -2 -43   0    1.14    1.52
   2 -43   0   -2.44    1.71
   2 -43   0    1.46    1.51
   2 -43   0   -0.96    1.80
   2 -43   0    0.98    0.58
  -2 -43   0    1.43    1.78
   2  43   0    4.47    2.88
  -2  43   0    0.99    1.30
   2  43   0   -0.47    1.16
  -2  43   0    2.46    2.90
  -2  43   0   -2.26    1.15
  -2  43   0    1.65    1.46
   2  43   0    1.32    1.55
   2  43   0    6.02    3.77
   2  43   0    0.09    0.45
   3 -43   0   -0.39    2.35
   3 -43   0    0.85    1.83
   3 -43   0   -0.07    0.63
  -3 -43   0   -1.81    1.35
  -3 -43   0    0.24    1.69
  -3 -43   0   -1.09    1.56
   3  43   0    0.13    1.36
   3  43   0    2.65    3.56
  -3  43   0   -0.61    1.27
  -3  43   0    0.90    1.38
  -3  43   0    1.48    1.55
   3  43   0   -0.13    0.55
  -3  43   0    0.01    3.17
   3  43   0   -1.82    1.89
   4 -43   0   -1.57    1.00
  -4 -43   0    0.20    2.03
  -4 -43   0    2.20    1.77
   4 -43   0   -0.06    0.78
  -4  43   0   -0.07    1.50
   4  43   0   -0.39    0.69
  -4  43   0    1.35    1.48
   4  43   0    2.33    2.73
   4  43   0   -0.38    1.13
  -4  43   0    2.20    1.83
   0 -44   0   -1.41    1.20
   0 -44   0    1.32    1.59
   0  44   0    0.13    2.58
   0  44   0   -0.56    0.92
   0  44   0    1.92    2.81
   0  44   0   -0.80    1.18
   0  44   0    0.27    1.43
  -1 -44   0   -0.36    1.49
   1 -44   0    2.07    1.47
   1 -44   0    0.78    0.62
   1 -44   0    3.92    1.78
  -1 -44   0    1.36    1.49
   1 -44   0   -1.85    1.63
  -1  44   0   -0.77    1.06
   1  44   0    2.36    3.68
  -1  44   0    1.08    1.52
   1  44   0    0.20    1.06
  -1  44   0   -0.13    1.19
  -1  44   0    2.56    3.50
   1  44   0   -0.32    2.82
   1  44   0    0.02    1.48
   1  44   0    0.08    0.41
  -2 -44   0   -2.13    1.39
   2 -44   0    1.07    0.63
   2 -44   0    0.89    1.62
   2 -44   0   -0.85    1.81
  -2 -44   0    1.63    1.80
   2  44   0    2.18    2.79
   2  44   0    2.51    1.97
   2  44   0    0.36    0.54
   2  44   0    5.36    3.45
  -2  44   0    0.80    3.68
  -2  44   0    0.98    1.55
  -2  44   0    2.73    1.75
  -3 -44   0   -2.20    1.81
  -3 -44   0   -1.09    1.89
   3 -44   0    0.92    0.75
   3 -44   0    0.09    2.42
  -3 -44   0   -1.55    1.65
  -3  44   0   -0.49    1.60
   3  44   0   -1.16    1.98
   3  44   0   -0.78    0.66
   3  44   0    2.16    1.65
   3  44   0   -3.69    3.76
  -3  44   0    1.61    1.82
  -3  44   0   -0.77    1.34
  -4 -44   0   -0.62    2.23
   4 -44   0    1.15    0.95
   4 -44   0    0.41    1.06
  -4 -44   0    5.99    2.27
  -4 -44   0   -1.42    1.85
   4  44   0   -1.51    0.72
   4  44   0   -1.95    2.81
  -4  44   0    0.89    2.03
  -4  44   0    1.86    2.16
   4  44   0   -0.78    1.20
  -4  44   0   -1.39    1.39
   0 -45   0   -1.37    1.65
   0 -45   0    0.34    1.55
   0 -45   0    0.51    1.58
   0  45   0   -0.22    2.73
   0  45   0    1.61    2.98
   0  45   0    0.11    0.95
   0  45   0    0.10    1.16
  -1 -45   0    2.29    2.05
  -1 -45   0   -0.35    1.91
  -1 -45   0   -0.54    1.59
   1 -45   0    0.56    0.62
   1 -45   0    1.53    1.87
   1 -45   0    1.11    1.70
   1  45   0    0.62    2.97
   1  45   0   -0.95    0.43
   1  45   0    0.32    1.81
  -1  45   0    0.33    3.11
  -1  45   0    4.09    1.82
  -1  45   0   -0.50    1.13
   1  45   0    0.70    2.25
  -1  45   0    0.69    1.28
   1  45   0    0.32    1.19
   1  45   0    0.34    1.07
   2 -45   0    1.14    1.47
   2 -45   0   -0.12    2.22
   2 -45   0   -2.76    1.90
   2 -45   0   -0.99    0.64
  -2 -45   0    0.44    1.80
  -2 -45   0    1.27    1.80
  -2 -45   0   -1.49    1.84
  -2  45   0   -2.94    3.53
   2  45   0    0.81    0.53
  -2  45   0   -0.61    1.39
  -2  45   0   -2.23    1.47
   2  45   0    8.94    3.46
   2  45   0    0.61    1.49
   2  45   0    0.90    1.93
   2  45   0   -0.16    3.18
  -2  45   0    0.11    1.51
  -3 -45   0    0.70    2.06
   3 -45   0   -0.92    0.66
   3 -45   0   -0.27    2.50
  -3 -45   0    1.32    1.89
  -3 -45   0    0.64    2.00
   3  45   0   -0.34    0.64
  -3  45   0    1.23    1.55
  -3  45   0   -2.00    1.34
   3  45   0    0.80    2.35
  -3  45   0   -1.18    1.66
  -4 -45   0    2.17    2.15
  -4 -45   0    0.55    1.93
   4 -45   0   -1.73    1.22
  -4 -45   0   -0.71    2.24
   4 -45   0    0.13    0.83
   4  45   0   -0.01    0.80
   4  45   0    0.15    3.04
  -4  45   0   -0.40    1.54
  -4  45   0    1.28    1.73
  -4  45   0   -1.66    1.96
   4  45   0   -0.42    1.35
   0 -46   0    0.69    1.53
   0 -46   0    1.05    1.84
   0 -46   0   -0.54    2.13
   0  46   0    1.59    1.06
   0  46   0    0.37    1.14
   0  46   0   -1.09    1.47
   0  46   0    2.13    4.83
   0  46   0    0.81    2.73
  -1 -46   0    2.99    2.16
   1 -46   0   -2.39    1.83
  -1 -46   0    0.12    1.64
   1 -46   0    0.40    0.64
  -1 -46   0    2.72    1.83
   1 -46   0   -0.16    1.65
   1 -46   0    1.30    1.74
   1  46   0   -0.62    1.04
   1  46   0   -2.98    3.24
   1  46   0    1.65    1.44
  -1  46   0   -2.68    3.21
  -1  46   0   -0.29    1.12
   1  46   0    0.41    0.46
   1  46   0    3.86    3.91
   1  46   0   -0.47    1.63
  -1  46   0   -3.83    4.98
  -1  46   0    1.83    1.68
  -1  46   0    0.80    1.69
  -2 -46   0   -1.56    1.52
  -2 -46   0   -2.73    1.67
   2 -46   0   -0.68    2.03
   2 -46   0   -0.72    0.64
   2 -46   0   -1.86    2.33
  -2 -46   0   -0.07    1.78
  -2  46   0   -3.06    3.97
   2  46   0    0.64    1.40
  -2  46   0    0.68    1.58
  -2  46   0   -0.34    1.30
  -2  46   0    1.27    1.51
   2  46   0   -6.68    3.32
   2  46   0    0.16    0.53
   2  46   0    0.13    1.71
   2  46   0    3.35    4.13
   3 -46   0   -1.75    3.00
   3 -46   0   -0.24    0.71
  -3 -46   0   -3.02    1.64
   3 -46   0    0.58    2.14
  -3 -46   0   -1.34    1.86
  -3 -46   0    1.93    1.95
  -3  46   0   -1.31    1.34
   3  46   0    5.83    2.51
  -3  46   0   -2.77    1.79
   3  46   0   -0.17    0.65
  -3  46   0    0.73    1.39
   3  46   0    1.58    1.66
  -4 -46   0   -2.63    1.82
  -4 -46   0    3.34    2.64
   4 -46   0   -1.12    0.93
   4 -46   0   -1.11    1.22
  -4  46   0   -0.69    1.61
   4  46   0    0.27    0.82
   4  46   0    2.43    3.45
  -4  46   0   -0.80    2.15
  -4  46   0    0.58    1.73
   4  46   0   -2.50    1.45
   0 -47   0    0.95    1.57
   0 -47   0   -1.02    1.67
   0 -47   0   -0.66    1.53
   0 -47   0   -0.47    1.93
   0  47   0   -2.49    1.24
   0  47   0    3.10    4.56
   0  47   0   -4.64    1.46
   0  47   0    1.84    3.49
   0  47   0    0.79    0.99
  -1 -47   0   -1.20    1.72
  -1 -47   0    1.58    2.07
   1 -47   0    0.08    2.09
   1 -47   0   -0.35    0.64
   1 -47   0   -2.60    1.75
  -1 -47   0    1.11    1.65
   1 -47   0   -0.37    1.70
  -1  47   0    0.99    2.64
  -1  47   0   -0.43    1.23
  -1  47   0   -0.09    1.41
  -1  47   0   -0.70    6.91
   1  47   0    0.28    0.52
   1  47   0   -7.72    3.73
  -1  47   0   -0.75    1.79
   1  47   0    0.35    1.49
   1  47   0   -0.10    0.99
  -2 -47   0   -1.41    1.74
   2 -47   0   -0.70    1.55
  -2 -47   0   -0.81    1.78
   2 -47   0   -1.36    2.17
   2 -47   0   -0.01    2.49
  -2 -47   0   -0.53    1.98
   2 -47   0    0.06    0.66
   2  47   0    3.09    3.25
  -2  47   0    3.01    4.29
  -2  47   0    0.22    1.53
   2  47   0   -0.82    0.52
   2  47   0   -0.31    1.98
  -2  47   0   -1.42    1.40
   2  47   0   -2.50    1.45
  -2  47   0    0.55    1.90
   3 -47   0   -0.20    0.81
   3 -47   0   -5.26    2.99
  -3 -47   0   -1.15    2.06
  -3 -47   0   -2.45    1.65
   3  47   0    1.32    1.76
  -3  47   0    1.13    1.84
   3  47   0    2.39    3.02
  -3  47   0    1.86    1.64
   3  47   0    0.40    0.68
  -3  47   0   -4.77    1.78
  -4 -47   0    1.09    2.52
   4 -47   0    0.56    1.33
  -4 -47   0   -0.61    2.50
  -4 -47   0   -3.85    2.24
   4 -47   0    0.05    0.94
  -4  47   0   -0.90    1.86
   4  47   0   -0.58    0.84
   4  47   0   -0.95    3.95
  -4  47   0    0.24    1.85
   0 -48   0    3.38    2.17
   0 -48   0    0.04    1.94
   0 -48   0    0.01    1.81
   0 -48   0    0.46    1.72
   0  48   0    0.69    4.28
   0  48   0    0.73    1.55
   0  48   0    0.80    1.34
   0  48   0    0.19    1.69
   0  48   0    3.30    8.78
   1 -48   0   -1.52    2.07
  -1 -48   0   -0.27    1.87
  -1 -48   0    1.80    2.00
   1 -48   0   -0.43    0.65
   1 -48   0   -1.74    1.66
  -1  48   0    3.21    1.90
  -1  48   0   -0.97    4.48
   1  48   0    1.18    1.91
   1  48   0   -0.51    1.25
   1  48   0   -8.16    3.65
   1  48   0    1.88    1.25
  -1  48   0    1.71    1.66
  -1  48   0    0.28    4.61
   1  48   0   -2.15    4.74
  -1  48   0   -1.04    1.04
  -2 -48   0    0.22    2.04
  -2 -48   0   -0.54    1.95
   2 -48   0   -0.27    2.57
   2 -48   0   -1.31    1.83
   2 -48   0   -0.19    0.71
  -2 -48   0    1.61    1.94
   2 -48   0   -0.22    2.17
  -2  48   0   -0.51    1.44
   2  48   0   -0.76    0.57
   2  48   0   -1.44    1.52
  -2  48   0    0.07    1.35
  -2  48   0   -0.76    1.73
  -3 -48   0    9.90    3.66
  -3 -48   0    0.78    2.34
   3 -48   0   -0.91    2.35
  -3 -48   0    0.53    2.14
   3 -48   0   -0.31    0.82
   3 -48   0   -0.66    3.51
   3  48   0    0.46    1.89
  -3  48   0    0.61    1.51
  -3  48   0   -3.31    1.79
   3  48   0   -0.55    0.74
   3  48   0   -0.63    2.57
  -3  48   0   -2.66    1.61
   0 -49   0   -1.18    2.24
   0 -49   0    0.49    2.03
   0 -49   0   -1.29    1.65
   0 -49   0   -1.72    1.62
   0  49   0   -0.71    1.18
   0  49   0   -1.02    1.78
   0  49   0   -1.09    1.30
   0  49   0    2.65    4.31
   1 -49   0    0.40    2.07
   1 -49   0    0.08    0.74
  -1 -49   0    2.63    2.07
   1 -49   0   -1.56    1.59
   1 -49   0   -0.03    2.41
  -1 -49   0    0.90    2.20
  -1 -49   0   -0.95    1.73
   1  49   0    2.01    3.37
  -1  49   0   -0.83    1.50
   1  49   0    0.70    2.28
   1  49   0   -0.94    1.16
  -1  49   0   -4.38    5.41
   1  49   0  -10.68    4.54
   1  49   0   -1.48    1.36
   2 -49   0   -4.44    2.56
  -2 -49   0   -0.19    1.93
   2 -49   0   -2.04    1.98
   2 -49   0    0.87    0.75
  -2 -49   0   -0.30    2.04
  -2 -49   0   -0.59    1.85
   2 -49   0   -0.55    1.88
  -2  49   0   -0.55    1.88
   2  49   0    0.69    1.86
   2  49   0    3.13    2.46
  -2  49   0   -0.04    1.36
   2  49   0    0.03    0.66
  -2  49   0   -0.46    1.61
   3 -49   0   -0.29    0.83
  -3 -49   0   -4.29    2.12
  -3 -49   0   -1.60    1.91
  -3 -49   0    0.03    2.12
   3 -49   0   -1.11    3.35
  -3  49   0   -4.53    1.85
   3  49   0   -0.26    0.71
  -3  49   0   -0.52    1.41
  -3  49   0   -0.34    1.89
   3  49   0    0.55    1.94
   0 -50   0   -1.35    1.94
   0 -50   0   -0.65    2.07
   0 -50   0    0.95    2.64
   0 -50   0    2.23    1.92
   0  50   0   -0.02    2.11
   0  50   0    0.24    1.53
   0  50   0   -1.30    1.33
   0  50   0    0.24    4.75
   1 -50   0   -1.00    2.60
   1 -50   0    0.19    1.89
  -1 -50   0   -2.59    1.75
  -1 -50   0   -1.03    1.92
   1 -50   0    0.38    0.78
  -1 -50   0   -1.64    1.90
   1 -50   0   -0.49    2.26
  -1  50   0   -4.44    4.91
   1  50   0   -4.12    1.41
  -1  50   0    0.87    1.53
   1  50   0    0.07    4.63
   1  50   0   -0.26    1.35
   1  50   0   -0.88    2.00
   1  50   0   -0.93    4.56
  -1  50   0    2.86    1.66
  -1  50   0    2.66    1.70
   2 -50   0    1.01    0.83
  -2 -50   0   -0.63    2.02
  -2 -50   0    0.32    1.89
   2 -50   0   -0.48    2.47
  -2 -50   0    0.42    2.31
  -2 -50   0    3.32    2.51
   2 -50   0    2.26    2.30
   2  50   0    0.53    2.33
   2  50   0    1.02    1.80
  -2  50   0   -3.83    1.89
  -2  50   0   -1.14    1.28
   2  50   0   -0.21    0.68
  -3 -50   0   -1.32    2.43
  -3 -50   0   -1.97    2.25
   3 -50   0   -0.34    3.88
   3 -50   0   -0.94    0.85
   3  50   0    1.04    2.91
  -3  50   0   -1.90    1.32
   3  50   0   -0.92    2.00
   0 -51   0   -1.64    2.54
   0 -51   0   -1.17    2.18
   0 -51   0    2.01    2.96
   0  51   0    0.83    1.95
   0  51   0    6.96    6.65
   0  51   0   -0.94    1.26
   0  51   0    0.84    3.66
   1 -51   0    6.99    2.96
   1 -51   0    0.87    1.98
   1 -51   0    0.20    2.46
  -1 -51   0    0.83    1.84
   1 -51   0    0.04    0.97
  -1 -51   0    0.33    2.24
  -1 -51   0   -0.15    2.16
  -1 -51   0   -1.65    1.94
   1  51   0    0.46    1.70
  -1  51   0    2.66    1.97
   1  51   0    4.33    4.85
   1  51   0    1.55    2.16
   1  51   0    5.59    5.32
  -1  51   0    0.84    1.46
   1  51   0    0.62    1.40
  -1  51   0    0.91    1.86
  -2 -51   0    2.20    2.72
   2 -51   0   -0.46    3.21
   2 -51   0   -1.51    3.08
  -2 -51   0    0.84    2.14
   2 -51   0   -0.11    0.92
  -2 -51   0   -2.96    2.64
   2 -51   0   -2.65    2.15
   2  51   0   -0.39    0.67
  -2  51   0   -0.63    2.17
   2  51   0    0.21    2.54
  -2  51   0    0.48    1.77
   2  51   0   -0.53    1.78
  -2  51   0   -1.32    1.31
   0 -52   0    2.33    3.00
   0 -52   0   -1.28    1.86
   0 -52   0    0.75    2.96
   0 -52   0    2.38    2.64
   0  52   0    0.75    1.96
   0  52   0   -3.06    1.85
   0  52   0    5.98    9.78
   0  52   0   -0.27    1.52
   0  52   0   -3.19    6.34
   1 -52   0   -0.48    2.63
  -1 -52   0    1.10    2.52
   1 -52   0    2.84    2.33
  -1 -52   0    0.86    2.35
   1 -52   0   -0.64    2.71
  -1 -52   0   -0.65    2.46
  -1 -52   0    0.54    2.20
   1  52   0    0.46    1.90
   1  52   0    0.64    2.28
  -1  52   0   -1.49    1.98
  -1  52   0   -0.43    1.35
  -1  52   0   -0.27    1.86
   1  52   0   -1.01    1.56
  -2 -52   0    1.09    3.08
  -2 -52   0   -0.35    2.36
  -2 -52   0   -2.84    2.46
   2 -52   0    2.49    2.45
   2 -52   0   -1.41    3.33
   2  52   0   -2.13    1.86
  -2  52   0   -1.11    1.91
  -2  52   0    0.03    1.67
   2  52   0   -0.50    2.77
   0 -53   0    2.41    2.44
   0 -53   0    1.42    2.11
   0 -53   0    2.46    2.81
   0 -53   0    1.17    2.65
   0  53   0    4.45    2.67
   0  53   0    1.61    1.53
   0  53   0   -0.47    1.80
   1 -53   0    0.52    3.21
  -1 -53   0    2.39    2.52
  -1 -53   0    1.22    2.66
   1 -53   0    0.51    2.91
  -1 -53   0    1.21    2.61
  -1 -53   0   -2.02    2.25
  -1  53   0   -1.53    1.43
  -1  53   0    0.07    1.94
  -1  53   0   -0.57    2.12
   1  53   0   -0.70    1.74
   1  53   0    0.05    1.58
   1  53   0   -0.92    2.33
   2 -53   0    1.43    2.73
  -2 -53   0   -2.35    2.47
  -2 -53   0    0.46    2.82
   2 -53   0   -3.24    3.63
  -2 -53   0   -2.73    2.03
  -2  53   0   -2.92    1.62
  -2  53   0   -1.15    1.82
  -2  53   0    1.54    2.25
   2  53   0   -1.07    2.02
   2  53   0    0.40    2.59
   0 -54   0   -1.72    2.52
   0 -54   0    1.89    2.36
   0 -54   0   -1.22    2.78
   0 -54   0    0.59    3.08
   0  54   0    1.17    2.33
   0  54   0    0.44    1.67
  -1 -54   0    0.19    2.79
   1 -54   0    4.86    2.40
   1 -54   0   -2.14    3.30
   1 -54   0    0.50    2.99
  -1 -54   0   -0.75    3.26
  -1 -54   0   -2.73    2.52
  -1  54   0   -1.72    1.56
   1  54   0    3.95    2.75
   1  54   0   -2.38    1.82
   0 -55   0    3.06    3.57
   0 -55   0    0.28    3.20
   0  55   0   -2.81    2.29
   0  55   0    1.79    1.81
   0  55   0   -0.56    2.16
  -7   0   1   -2.12    1.59
  -7   0   1    0.94    1.97
   7   0  -1   -0.58    0.83
   7   0  -1    2.98    1.11
   7   0  -1    0.43    1.09
  -7   0   1    0.27    1.39
   7   0  -1    1.35    0.94
   7   0  -1    0.94    0.83
   6   0  -1    3.28    1.04
   6   0  -1    3.39    1.05
   6   0  -1    2.08    0.91
  -6   0   1    4.03    2.03
  -6   0   1    1.86    1.20
   6   0  -1    3.28    1.04
   6   0  -1    4.15    1.05
   5   0  -1    2.32    0.72
  -5   0   1    3.57    1.06
   5   0  -1    3.14    0.79
  -5   0   1    4.14    1.02
   5   0  -1    2.17    0.65
   5   0  -1    2.08    0.68
   5   0  -1    3.43    0.84
  -5   0   1    5.12    1.36
  -4   0   1    9.47    1.58
  -4   0   1   13.64    1.99
   4   0  -1   10.49    1.39
   4   0  -1   11.36    1.45
  -4   0   1   11.41    1.85
   4   0  -1   10.24    1.42
   4   0  -1   10.07    1.40
   4   0  -1   10.65    1.42
   3   0  -1   10.33    1.28
   3   0  -1    9.24    1.27
  -3   0   1    9.00    1.36
  -3   0   1    9.73    1.25
  -3   0   1   11.83    1.45
  -3   0   1   10.96    1.30
   3   0  -1    9.27    1.27
   3   0  -1   10.21    1.30
  -3   0   1   11.48    1.36
   3   0  -1    9.89    1.26
   2   0  -1  155.60   15.93
  -2   0   1  142.83   15.95
  -2   0   1  156.62   15.94
   2   0  -1  138.75   15.97
  -2   0   1  158.47   15.94
   2   0  -1  158.30   15.94
   2   0  -1  153.37   15.92
   2   0  -1  156.93   15.94
  -2   0   1  156.16   15.92
  -2   0   1  157.42   15.92
  -2   0   1  146.79   15.94
   1   0  -1  342.19   36.09
  -1   0   1  336.95   36.10
   1   0  -1  343.68   36.09
  -1   0   1  357.12   36.09
  -1   0   1  357.76   36.12
  -1   0   1  375.74   36.11
   1   0  -1  340.91   36.10
   1   0  -1  342.26   36.09
   1   0  -1  326.18   36.07
  -1   0   1  351.71   36.09
  -1   0   1  342.72   36.09
  -1   0   1  353.28   36.10
   1   0  -1  367.84   36.10
   1   0   1   28.73    3.19
   1   0   1   29.61    3.24
   1   0   1   29.45    3.20
  -1   0  -1   28.27    3.20
   1   0   1   30.22    3.22
  -1   0  -1   30.66    3.27
  -1   0  -1   32.25    3.23
  -1   0  -1   31.62    3.22
   1   0   1   27.83    3.22
  -1   0  -1   31.34    3.20
  -1   0  -1   32.24    3.24
  -1   0  -1   27.67    3.20
   1   0   1   33.51    3.24
  -1   0  -1   32.90    3.25
   1   0   1   32.00    3.22
   1   0   1   30.23    3.27
  -2   0  -1    4.64    0.63
   2   0   1    4.26    0.62
   2   0   1    5.07    0.68
   2   0   1    5.62    0.72
  -2   0  -1    4.60    0.73
  -2   0  -1    4.41    0.64
   2   0   1    3.77    0.60
   2   0   1    5.79    0.84
  -2   0  -1    4.67    0.77
  -2   0  -1    4.59    0.66
  -2   0  -1    5.68    0.73
   2   0   1    5.20    0.75
   3   0   1   54.36    5.67
  -3   0  -1   52.27    5.62
  -3   0  -1   53.78    5.65
   3   0   1   53.24    5.62
   3   0   1   52.72    5.65
   3   0   1   51.16    5.68
   3   0   1   54.29    5.64
  -3   0  -1   58.31    5.73
  -3   0  -1   43.87    5.61
   4   0   1    5.75    0.95
   4   0   1    4.64    1.00
   4   0   1    5.43    1.07
   4   0   1    4.94    0.99
   4   0   1    6.58    1.07
  -4   0  -1    5.56    1.04
   5   0   1   10.46    1.38
   5   0   1   11.01    1.47
   5   0   1    8.65    1.59
   5   0   1    8.70    1.59
   5   0   1    9.04    1.53
  -5   0  -1    6.67    1.49
  -5   0  -1    9.17    1.78
   6   0   1    1.81    0.91
   6   0   1    1.04    0.60
  -6   0  -1    1.33    1.17
   6   0   1    1.48    0.85
   6   0   1    1.78    0.78
  -6   0  -1   -0.22    1.08
  -6   0  -1    2.35    1.50
   7   0   1    1.05    0.98
  -7   0  -1    2.86    1.65
   7   0   1   -1.18    0.81
   7   0   1    0.06    0.85
  -7   0  -1   -2.12    1.30
  -7   0  -1    1.36    1.76
   7  -1  -1   -0.25    0.66
   7  -1  -1    0.89    1.01
  -7  -1   1    1.15    1.46
  -7  -1   1    0.37    1.67
   7  -1  -1    0.57    0.82
   7  -1  -1    0.46    0.88
   7  -1  -1    0.25    0.84
   7   1  -1    2.50    1.11
   7   1  -1    0.08    0.90
   7   1  -1    0.45    0.70
   7   1  -1   -0.28    0.81
  -7   1   1    0.19    1.47
  -7   1   1    2.03    2.00
  -7   1   1   -0.02    1.12
   7   1  -1    0.25    0.85
   6  -1  -1    1.12    0.58
   6  -1  -1    2.31    0.89
   6  -1  -1    0.97    0.68
  -6  -1   1    2.86    1.46
   6  -1  -1    1.90    0.76
  -6  -1   1    3.28    1.02
  -6  -1   1   -0.47    1.05
   6  -1  -1    1.50    0.73
   6   1  -1    0.86    0.75
   6   1  -1    0.20    0.49
   6   1  -1    2.53    0.87
  -6   1   1    0.52    1.35
  -6   1   1    1.75    0.85
  -6   1   1    1.09    0.97
   6   1  -1    1.97    0.93
   6   1  -1    0.69    0.58
   5  -1  -1   10.78    1.66
  -5  -1   1    8.99    1.90
  -5  -1   1    7.92    1.56
  -5  -1   1    8.05    1.78
   5  -1  -1   10.48    1.37
   5  -1  -1    8.69    1.58
   5  -1  -1   10.37    1.71
   5  -1  -1    8.75    1.43
   5   1  -1    8.60    1.49
   5   1  -1   10.12    1.59
   5   1  -1   10.84    1.60
   5   1  -1    5.50    1.30
  -5   1   1    7.20    1.83
  -5   1   1    8.51    1.67
  -5   1   1    7.82    1.47
   5   1  -1   11.60    1.82
  -4  -1   1    5.11    1.04
   4  -1  -1    3.06    0.63
   4  -1  -1    1.39    0.52
   4  -1  -1    2.53    0.66
  -4  -1   1    2.39    0.77
  -4  -1   1    5.71    1.25
   4  -1  -1    2.31    0.58
   4  -1  -1    1.96    0.63
   4   1  -1    3.19    0.73
   4   1  -1    2.16    0.53
  -4   1   1    4.11    0.94
  -4   1   1    4.56    1.10
   4   1  -1    1.23    0.47
  -4   1   1    5.14    1.15
   4   1  -1    2.77    0.62
   4   1  -1    1.90    0.60
  -3  -1   1   44.81    5.20
  -3  -1   1   42.15    5.16
  -3  -1   1   50.50    5.14
   3  -1  -1   47.40    5.12
  -3  -1   1   49.02    5.11
   3  -1  -1   47.40    5.13
   3  -1  -1   46.71    5.09
   3  -1  -1   48.27    5.13
   3  -1  -1   48.85    5.12
  -3  -1   1   42.44    5.10
   3   1  -1   49.17    5.12
   3   1  -1   53.37    5.17
  -3   1   1   47.53    5.13
  -3   1   1   41.77    5.12
  -3   1   1   43.18    5.13
  -3   1   1   48.43    5.12
  -3   1   1   47.25    5.18
   3   1  -1   49.81    5.13
   3   1  -1   49.11    5.11
   3   1  -1   50.74    5.13
  -3   1   1   54.43    5.24
  -3   1   1   42.21    5.16
  -2  -1   1   10.57    1.05
   2  -1  -1    7.78    1.07
   2  -1  -1    7.48    1.02
  -2  -1   1    9.08    1.03
   2  -1  -1    6.75    1.01
  -2  -1   1   11.34    1.13
   2  -1  -1    7.68    1.00
   2  -1  -1    7.28    1.01
  -2  -1   1    7.77    1.04
  -2  -1   1    9.52    1.06
  -2   1   1    8.42    1.02
  -2   1   1    7.83    1.04
  -2   1   1   10.01    1.06
   2   1  -1    8.08    1.03
   2   1  -1    8.01    1.01
  -2   1   1    8.04    1.01
  -2   1   1    9.69    1.07
   2   1  -1    9.04    1.05
  -1  -1   1   16.74    1.87
  -1  -1   1   17.31    1.85
   1  -1  -1   18.51    1.88
  -1  -1   1   17.99    1.87
   1  -1  -1   17.47    1.86
  -1  -1   1   17.27    1.86
  -1  -1   1   17.07    1.86
   1  -1  -1   15.79    1.85
   1  -1  -1   16.60    1.85
   1  -1  -1   17.20    1.88
   1  -1  -1   15.32    1.84
   1  -1  -1   16.55    1.86
   1   1  -1   14.29    1.85
  -1   1   1   20.14    1.89
  -1   1   1   16.73    1.85
   1   1  -1   16.99    1.86
  -1   1   1   16.59    1.86
   1   1  -1   17.61    1.86
  -1   1   1   19.78    1.85
   1   1  -1   18.81    1.86
   1   1  -1   17.36    1.87
   1   1  -1   16.73    1.86
  -1   1   1   17.77    1.86
  -1   1   1   16.53    1.86
  -1   1   1   19.23    1.86
  -1   1   1   17.91    1.88
   1  -1   1   42.34    5.05
   1  -1   1   51.05    5.04
  -1  -1  -1   47.46    5.03
   1  -1   1   45.30    4.99
  -1  -1  -1   46.60    5.07
   1  -1   1   51.16    5.03
  -1  -1  -1   46.40    5.00
  -1  -1  -1   50.29    5.02
  -1  -1  -1   44.86    5.03
   1  -1   1   51.29    5.02
  -1  -1  -1   47.55    4.99
   1  -1   1   42.57    5.02
   1  -1   1   48.21    5.04
   1  -1   1   46.93    5.00
  -1  -1  -1   51.05    5.02
  -1  -1  -1   43.01    5.00
   1   1   1   45.35    5.03
  -1   1  -1   46.82    5.00
   1   1   1   47.50    4.99
  -1   1  -1   51.23    5.04
   1   1   1   44.38    5.06
  -1   1  -1   51.78    5.04
  -1   1  -1   52.54    5.02
   1   1   1   47.53    5.03
   1   1   1   44.67    5.00
  -1   1  -1   45.30    5.00
  -1   1  -1   49.07    5.07
   1   1   1   49.47    5.03
  -1   1  -1   50.55    5.03
  -1   1  -1   51.41    5.04
  -1   1  -1   46.29    4.99
   1   1   1   51.65    5.03
   1   1   1   50.08    5.02
  -2  -1  -1   64.78    6.60
   2  -1   1   59.88    6.58
   2  -1   1   61.95    6.62
   2  -1   1   63.99    6.62
   2  -1   1   60.76    6.57
  -2  -1  -1   62.21    6.58
   2  -1   1   64.17    6.61
  -2  -1  -1   61.53    6.60
  -2  -1  -1   63.88    6.59
  -2  -1  -1   62.65    6.58
   2  -1   1   61.33    6.62
  -2  -1  -1   61.12    6.62
   2  -1   1   58.42    6.63
  -2   1  -1   62.00    6.58
  -2   1  -1   63.70    6.62
   2   1   1   65.19    6.59
   2   1   1   62.13    6.64
   2   1   1   61.88    6.62
  -2   1  -1   60.95    6.59
  -2   1  -1   63.21    6.58
   2   1   1   63.65    6.60
  -2   1  -1   65.66    6.63
   2   1   1   61.59    6.61
   2   1   1   63.10    6.60
   2   1   1   60.38    6.60
  -2   1  -1   63.82    6.61
   3  -1   1    6.36    0.81
   3  -1   1    5.04    0.72
  -3  -1  -1    6.75    0.85
   3  -1   1    6.33    0.82
   3  -1   1    4.15    0.78
   3  -1   1    3.78    0.78
  -3  -1  -1    4.75    0.83
  -3  -1  -1    5.49    0.77
   3   1   1    3.56    0.80
  -3   1  -1    4.42    0.79
  -3   1  -1    5.52    0.92
   3   1   1    6.21    0.78
  -3   1  -1    4.75    0.84
   3   1   1    6.25    0.76
  -3   1  -1    3.16    0.75
   4  -1   1   14.63    1.65
   4  -1   1   14.47    1.58
   4  -1   1   11.04    1.56
  -4  -1  -1   10.26    1.59
   4  -1   1   12.59    1.64
   4  -1   1   10.96    1.58
  -4   1  -1   10.26    1.59
   4   1   1   12.55    1.58
   4   1   1   11.50    1.59
   4   1   1   12.51    1.57
   4   1   1   15.22    1.64
   4   1   1   12.26    1.64
  -5  -1  -1    5.12    1.04
   5  -1   1    2.33    0.78
   5  -1   1    2.79    0.87
   5  -1   1    2.52    0.77
   5  -1   1    5.22    1.10
  -5  -1  -1    5.52    1.20
   5  -1   1    6.21    1.24
   5   1   1    3.16    0.85
  -5   1  -1    4.04    0.94
   5   1   1    3.15    0.80
   5   1   1    2.89    0.82
   5   1   1    4.32    0.98
  -5   1  -1    6.13    1.54
   5   1   1    2.95    0.81
  -6  -1  -1    4.23    1.87
   6  -1   1    2.47    1.01
  -6  -1  -1    2.28    1.29
   6  -1   1    1.58    0.81
  -6  -1  -1    1.42    1.17
   6  -1   1    1.15    0.74
   6  -1   1    2.12    0.87
   6   1   1    2.38    0.89
  -6   1  -1    0.28    1.51
  -6   1  -1    0.84    1.20
  -6   1  -1    2.56    1.40
   6   1   1    2.51    0.76
   6   1   1    3.55    1.10
   6   1   1    3.06    1.07
  -7  -1  -1   -0.87    1.30
   7  -1   1   -1.22    0.76
   7  -1   1   -0.05    0.94
  -7  -1  -1    1.08    1.98
   7  -1   1   -0.34    0.86
   7   1   1    0.93    0.96
   7   1   1    0.07    0.82
   7   1   1   -0.14    0.91
  -7   1  -1    0.32    1.79
  -7   1  -1   -0.02    1.38
  -7   1  -1    0.58    1.66
  -7  -2   1   -0.31    1.87
   7  -2  -1   -0.22    0.71
   7  -2  -1    0.77    1.04
   7  -2  -1   -0.58    0.68
   7  -2  -1    0.94    0.83
   7  -2  -1    0.94    1.05
  -7  -2   1    0.69    1.43
  -7  -2   1    0.32    1.69
   7   2  -1    1.01    0.87
  -7   2   1    0.00    1.60
   7   2  -1    6.90    1.80
   7   2  -1    0.11    1.03
   7   2  -1   -0.05    0.80
  -7   2   1    1.97    1.15
   7   2  -1    1.14    0.77
   6  -2  -1    1.85    0.82
   6  -2  -1    1.22    0.74
   6  -2  -1    1.84    0.82
  -6  -2   1    1.60    0.78
  -6  -2   1    2.53    1.33
  -6  -2   1    1.47    1.39
   6  -2  -1    0.47    0.58
   6  -2  -1    2.72    0.82
  -6   2   1   -0.30    1.39
   6   2  -1    1.18    0.76
   6   2  -1    1.72    0.76
  -6   2   1    1.50    0.93
  -6   2   1    1.54    1.00
   6   2  -1    2.21    0.85
   6   2  -1    0.30    0.61
   6   2  -1    2.23    0.89
   5  -2  -1    2.22    0.65
   5  -2  -1    1.66    0.63
  -5  -2   1    2.85    0.76
   5  -2  -1    1.77    0.58
   5  -2  -1    2.38    0.75
  -5  -2   1    3.78    0.96
   5  -2  -1    1.60    0.58
  -5  -2   1    4.91    1.51
   5   2  -1    2.07    0.59
   5   2  -1    1.48    0.55
  -5   2   1    3.33    1.28
   5   2  -1    2.39    0.73
  -5   2   1    2.02    0.89
  -5   2   1    1.48    0.85
   5   2  -1    1.80    0.70
   5   2  -1    3.15    0.89
   4  -2  -1   10.11    1.39
  -4  -2   1    9.72    1.49
   4  -2  -1   11.47    1.44
  -4  -2   1    9.82    1.39
   4  -2  -1    8.56    1.32
  -4  -2   1   11.67    1.98
   4  -2  -1    9.51    1.36
   4  -2  -1   10.13    1.38
   4   2  -1    9.58    1.36
   4   2  -1   10.34    1.38
   4   2  -1   10.89    1.38
   4   2  -1   12.55    1.44
  -4   2   1   10.61    1.75
   4   2  -1   11.41    1.44
  -4   2   1    8.51    1.60
  -4   2   1   10.06    1.87
   3  -2  -1    2.41    0.62
   3  -2  -1    3.21    0.66
   3  -2  -1    2.58    0.57
   3  -2  -1    3.32    0.65
  -3  -2   1    5.90    0.71
  -3  -2   1    3.87    0.67
   3  -2  -1    3.37    0.67
   3   2  -1    5.36    0.68
  -3   2   1    6.92    1.00
   3   2  -1    3.90    0.67
  -3   2   1    3.05    0.69
  -3   2   1    3.32    0.68
  -3   2   1    4.29    0.79
   3   2  -1    4.92    0.77
  -3   2   1    6.92    1.01
   3   2  -1    3.29    0.64
  -3   2   1    3.38    0.65
  -2  -2   1   88.47    9.56
   2  -2  -1   86.03    9.56
  -2  -2   1   89.97    9.61
   2  -2  -1   92.27    9.58
  -2  -2   1   91.41    9.58
   2  -2  -1   93.45    9.61
  -2  -2   1   91.76    9.58
   2  -2  -1   86.25    9.56
  -2  -2   1   93.20    9.55
  -2   2   1   91.85    9.57
  -2   2   1   91.83    9.58
   2   2  -1   87.69    9.57
   2   2  -1   95.24    9.59
  -2   2   1   95.88    9.56
   2   2  -1   88.98    9.56
   2   2  -1   94.44    9.61
   2   2  -1   95.27    9.57
  -2   2   1   85.11    9.57
  -2   2   1   95.62    9.58
  -1  -2   1   23.39    2.36
   1  -2  -1   21.24    2.36
   1  -2  -1   21.98    2.37
  -1  -2   1   26.11    2.38
  -1  -2   1   22.88    2.37
   1  -2  -1   19.63    2.35
   1  -2  -1   19.84    2.35
  -1  -2   1   22.40    2.36
   1  -2  -1   23.14    2.35
   1  -2  -1   22.40    2.36
   1  -2  -1   21.79    2.34
  -1  -2   1   23.53    2.35
  -1   2   1   22.93    2.34
  -1   2   1   21.52    2.36
  -1   2   1   22.17    2.35
   1   2  -1   21.07    2.36
  -1   2   1   20.61    2.36
  -1   2   1   20.81    2.35
   1   2  -1   23.21    2.36
   1   2  -1   22.22    2.35
   1   2  -1   21.20    2.37
   1   2  -1   21.63    2.36
  -1   2   1   20.93    2.35
  -1   2   1   21.16    2.35
   1   2  -1   24.47    2.35
   1  -2   1   39.60    4.58
  -1  -2  -1   44.13    4.59
   1  -2   1   44.83    4.59
  -1  -2  -1   44.84    4.57
  -1  -2  -1   42.95    4.58
  -1  -2  -1   45.02    4.55
   1  -2   1   47.43    4.61
  -1  -2  -1   45.61    4.56
   1  -2   1   44.59    4.56
  -1  -2  -1   46.68    4.56
   1  -2   1   40.35    4.54
   1  -2   1   40.52    4.55
  -1  -2  -1   44.22    4.64
  -1  -2  -1   45.23    4.56
   1  -2   1   38.13    4.61
  -1   2  -1   42.20    4.62
  -1   2  -1   40.37    4.55
  -1   2  -1   45.18    4.59
   1   2   1   46.02    4.59
  -1   2  -1   42.25    4.58
   1   2   1   47.48    4.57
   1   2   1   41.40    4.56
   1   2   1   43.53    4.59
   1   2   1   41.83    4.63
  -1   2  -1   46.05    4.59
   1   2   1   44.12    4.55
  -1   2  -1   38.61    4.55
   1   2   1   47.81    4.57
  -1   2  -1   45.62    4.56
  -1   2  -1   43.63    4.59
  -1   2  -1   40.24    4.54
  -2  -2  -1    2.13    0.45
  -2  -2  -1    0.53    0.30
   2  -2   1    1.11    0.32
   2  -2   1    1.91    0.42
   2  -2   1    1.40    0.37
   2  -2   1    0.91    0.28
  -2  -2  -1    1.13    0.27
  -2  -2  -1    2.18    0.39
  -2  -2  -1    1.86    0.35
   2  -2   1    1.48    0.37
   2  -2   1    0.86    0.29
  -2   2  -1    1.22    0.32
   2   2   1    1.86    0.37
   2   2   1    1.85    0.39
  -2   2  -1    1.88    0.42
   2   2   1    1.14    0.35
   2   2   1    1.35    0.29
  -2   2  -1    0.90    0.33
  -2   2  -1    1.57    0.36
  -2   2  -1    1.15    0.36
   2   2   1    1.37    0.33
   2   2   1    1.67    0.33
  -2   2  -1    1.10    0.31
   3  -2   1   34.15    3.74
   3  -2   1   31.63    3.68
   3  -2   1   33.90    3.71
  -3  -2  -1   32.57    3.69
   3  -2   1   33.23    3.75
  -3  -2  -1   35.66    3.73
  -3  -2  -1   29.86    3.67
   3  -2   1   34.73    3.74
   3   2   1   34.89    3.77
  -3   2  -1   33.76    3.75
  -3   2  -1   34.34    3.70
   3   2   1   34.71    3.71
  -3   2  -1   33.10    3.70
   3   2   1   36.24    3.75
   3   2   1   35.13    3.71
   3   2   1   34.73    3.73
   4  -2   1    3.86    0.87
   4  -2   1    2.61    0.67
   4  -2   1    3.28    0.73
  -4  -2  -1    3.39    0.76
   4  -2   1    2.79    0.62
   4  -2   1    4.86    0.91
   4   2   1    3.43    0.80
   4   2   1    4.59    0.76
   4   2   1    3.20    0.76
   4   2   1    3.76    0.78
  -4   2  -1    1.73    0.75
   4   2   1    4.50    0.94
  -5  -2  -1    5.02    1.23
  -5  -2  -1    3.75    0.98
   5  -2   1    3.07    0.92
   5  -2   1    3.82    0.93
   5  -2   1    4.86    1.04
   5  -2   1    4.62    0.92
   5  -2   1    4.02    0.94
  -5   2  -1    5.38    1.33
   5   2   1    3.02    0.74
   5   2   1    3.74    0.92
   5   2   1    3.69    1.09
   5   2   1    3.86    0.93
  -5   2  -1    4.50    1.37
  -5   2  -1    2.91    0.89
   5   2   1    2.23    0.68
   6  -2   1    0.97    0.80
   6  -2   1    1.09    0.58
  -6  -2  -1    1.95    1.24
  -6  -2  -1    3.60    1.66
  -6  -2  -1    3.18    1.25
   6  -2   1    2.14    0.86
   6  -2   1    0.29    0.57
  -6   2  -1    0.94    1.28
   6   2   1    1.87    0.94
  -6   2  -1    1.11    1.00
  -6   2  -1    1.28    1.07
   6   2   1    0.65    0.59
   6   2   1    1.20    0.84
   7  -2   1   -0.18    0.88
   7  -2   1   -1.33    0.87
  -7  -2  -1    0.11    1.44
   7  -2   1   -0.94    0.73
  -7  -2  -1    0.75    1.91
  -7   2  -1    0.81    1.39
   7   2   1    0.35    0.93
  -7   2  -1   -1.08    1.36
   7   2   1   -1.01    0.88
   7   2   1    0.12    0.75
   7  -3  -1    0.06    0.69
   7  -3  -1   -0.14    0.92
  -7  -3   1    1.04    1.37
  -7  -3   1   -1.41    1.83
   7  -3  -1    0.00    0.85
   7  -3  -1   -0.96    0.81
   7  -3  -1   -0.43    0.81
  -7  -3   1    0.87    1.69
   7   3  -1   -0.05    0.92
   7   3  -1    1.60    0.91
  -7   3   1    0.55    1.52
   7   3  -1    1.18    0.71
   7   3  -1    0.24    0.78
   7   3  -1   -0.14    0.85
  -7   3   1    1.69    1.36
   6  -3  -1    0.64    0.71
   6  -3  -1    0.58    0.62
  -6  -3   1    0.62    0.85
  -6  -3   1   -1.11    1.02
   6  -3  -1    0.30    0.60
   6  -3  -1    0.35    0.66
  -6  -3   1    0.17    1.11
   6  -3  -1   -0.32    0.54
  -6   3   1   -0.49    1.05
   6   3  -1    0.09    0.61
  -6   3   1    0.09    0.93
   6   3  -1    0.11    0.65
   6   3  -1   -0.57    0.55
   6   3  -1    0.99    0.74
   6   3  -1   -0.14    0.61
   5  -3  -1    2.54    0.73
  -5  -3   1    2.22    1.26
   5  -3  -1    4.60    1.01
   5  -3  -1    5.36    1.06
   5  -3  -1    3.25    0.68
  -5  -3   1    4.10    0.86
   5  -3  -1    3.73    0.86
   5   3  -1    2.72    0.69
  -5   3   1    4.78    1.34
   5   3  -1    5.49    1.08
   5   3  -1    2.65    0.73
   5   3  -1    5.46    1.08
  -5   3   1    2.20    0.91
   5   3  -1    5.96    1.17
  -5   3   1    1.08    1.23
  -4  -3   1    2.54    0.67
  -4  -3   1    3.61    0.99
   4  -3  -1    2.41    0.64
   4  -3  -1    1.03    0.44
   4  -3  -1    1.87    0.54
   4  -3  -1    2.29    0.58
  -4  -3   1    2.89    1.04
   4  -3  -1    2.12    0.52
  -4   3   1    2.59    0.75
   4   3  -1    2.11    0.59
   4   3  -1    2.87    0.69
   4   3  -1    1.41    0.45
  -4   3   1    0.76    0.54
   4   3  -1    1.34    0.49
  -4   3   1    1.22    0.82
   4   3  -1    2.36    0.60
   3  -3  -1   15.69    1.84
   3  -3  -1   15.81    1.88
   3  -3  -1   16.78    1.90
   3  -3  -1   15.59    1.87
  -3  -3   1   16.96    1.99
   3  -3  -1   16.12    1.87
  -3  -3   1   17.44    1.86
  -3  -3   1   16.53    1.95
  -3  -3   1   15.40    1.84
   3   3  -1   16.04    1.88
  -3   3   1   15.35    1.88
   3   3  -1   18.46    1.89
  -3   3   1   14.22    1.92
   3   3  -1   16.95    1.88
  -3   3   1   13.90    1.92
   3   3  -1   16.11    1.89
  -3   3   1   15.85    1.95
   3   3  -1   16.74    1.85
  -3   3   1   12.61    1.88
  -3   3   1   15.71    1.85
  -2  -3   1    2.14    0.40
  -2  -3   1    1.60    0.40
  -2  -3   1    2.05    0.43
  -2  -3   1    2.71    0.48
   2  -3  -1    2.97    0.51
   2  -3  -1    2.17    0.40
   2  -3  -1    1.39    0.36
  -2   3   1    2.04    0.40
   2   3  -1    1.07    0.39
  -2   3   1    1.21    0.39
   2   3  -1    2.52    0.45
   2   3  -1    1.57    0.40
   2   3  -1    2.99    0.49
   2   3  -1    2.26    0.41
  -2   3   1    2.53    0.46
  -1  -3   1    2.39    0.35
  -1  -3   1    2.23    0.33
  -1  -3   1    2.82    0.42
   1  -3  -1    2.56    0.34
  -1  -3   1    2.52    0.33
  -1  -3   1    2.45    0.36
   1  -3  -1    3.36    0.43
   1  -3  -1    2.76    0.43
  -1  -3   1    2.01    0.34
   1  -3  -1    3.19    0.39
   1  -3  -1    3.06    0.38
   1  -3  -1    2.92    0.36
  -1  -3   1    2.78    0.41
  -1  -3   1    2.41    0.40
  -1   3   1    2.86    0.37
   1   3  -1    3.60    0.52
  -1   3   1    2.70    0.37
  -1   3   1    2.51    0.36
   1   3  -1    2.35    0.36
   1   3  -1    1.87    0.33
   1   3  -1    2.75    0.34
  -1   3   1    3.92    0.41
   1   3  -1    2.39    0.41
   1   3  -1    2.60    0.47
   1   3  -1    2.25    0.39
   1   3  -1    2.60    0.35
  -1   3   1    3.56    0.37
  -1   3   1    2.89    0.40
  -1   3   1    2.95    0.34
   0  -3  -1   98.32    9.67
   0  -3   1   94.17    9.69
   0  -3  -1   88.85    9.68
   0  -3   1   91.64    9.67
   0  -3   1  101.39    9.70
   0   3  -1   89.57    9.68
   0   3   1   94.35    9.69
   0   3  -1   86.02    9.66
   0   3   1   98.27    9.71
   0   3   1   91.04    9.67
  -1  -3  -1    0.38    0.14
   1  -3   1    0.24    0.12
   1  -3   1    0.04    0.11
   1  -3   1    0.28    0.15
  -1  -3  -1    0.17    0.17
   1  -3   1    0.30    0.18
   1  -3   1    0.46    0.17
   1  -3   1    0.21    0.09
   1  -3   1    0.15    0.13
   1  -3   1    0.23    0.10
   1  -3   1    0.63    0.21
  -1  -3  -1    0.96    0.18
  -1  -3  -1    0.49    0.13
  -1  -3  -1    0.29    0.16
  -1   3  -1    0.36    0.10
   1   3   1    0.60    0.17
  -1   3  -1    0.26    0.13
   1   3   1    0.20    0.11
   1   3   1    0.27    0.13
   1   3   1    0.32    0.14
   1   3   1   -0.05    0.09
  -1   3  -1    0.50    0.18
  -1   3  -1    0.30    0.12
   1   3   1    0.30    0.12
   1   3   1    0.34    0.17
  -1   3  -1    0.09    0.09
   1   3   1    0.34    0.11
  -1   3  -1    0.51    0.17
  -1   3  -1    0.37    0.12
  -1   3  -1    0.32    0.16
  -2  -3  -1   49.68    5.41
   2  -3   1   50.51    5.40
   2  -3   1   52.34    5.37
   2  -3   1   51.69    5.41
   2  -3   1   51.93    5.41
  -2  -3  -1   48.68    5.36
   2  -3   1   49.26    5.40
  -2  -3  -1   50.82    5.35
  -2  -3  -1   50.21    5.38
   2  -3   1   51.89    5.44
  -2  -3  -1   49.37    5.36
  -2  -3  -1   50.91    5.44
   2  -3   1   50.26    5.36
  -2   3  -1   53.01    5.41
  -2   3  -1   50.35    5.40
  -2   3  -1   46.88    5.42
  -2   3  -1   49.62    5.37
   2   3   1   52.79    5.37
   2   3   1   50.48    5.39
   2   3   1   49.32    5.41
  -2   3  -1   52.05    5.40
   2   3   1   48.36    5.39
   2   3   1   50.26    5.37
  -2   3  -1   53.92    5.37
   2   3   1   52.41    5.42
   2   3   1   50.76    5.37
  -3  -3  -1    5.24    1.02
   3  -3   1    5.58    0.98
   3  -3   1    5.72    0.84
   3  -3   1    6.60    0.90
   3  -3   1    4.96    0.84
  -3  -3  -1    6.66    0.91
   3  -3   1    7.25    0.94
  -3  -3  -1    6.70    1.01
  -3  -3  -1    7.67    0.91
  -3   3  -1    6.23    0.90
  -3   3  -1    5.43    0.93
   3   3   1    6.10    0.87
   3   3   1    6.95    0.87
  -3   3  -1    6.46    1.10
   3   3   1    6.18    0.88
   3   3   1    8.14    1.23
   3   3   1    6.80    0.87
   3   3   1    6.35    0.89
  -4  -3  -1    8.98    1.32
   4  -3   1    9.41    1.32
   4  -3   1    8.27    1.56
  -4  -3  -1   10.51    1.81
   4  -3   1   11.68    1.39
   4  -3   1   10.63    1.30
   4  -3   1    9.87    1.28
   4   3   1    8.42    1.43
   4   3   1    9.58    1.33
   4   3   1    7.98    1.26
  -4   3  -1    9.06    1.52
   4   3   1   10.57    1.35
   4   3   1    9.81    1.30
   5  -3   1    1.98    0.71
  -5  -3  -1    2.90    0.81
   5  -3   1    0.30    0.42
  -5  -3  -1    1.72    0.92
   5  -3   1    1.09    0.55
   5  -3   1    0.67    0.53
   5  -3   1    4.66    1.22
  -5   3  -1    0.81    0.99
   5   3   1    0.29    0.44
   5   3   1    0.19    0.47
   5   3   1    1.20    0.49
  -5   3  -1    0.51    0.76
   5   3   1    1.82    0.60
   5   3   1    1.54    0.48
  -5   3  -1    0.52    0.61
   6  -3   1    1.22    0.69
  -6  -3  -1   -0.24    1.06
   6  -3   1    1.42    0.86
  -6  -3  -1    2.14    1.09
   6  -3   1    2.30    0.83
   6  -3   1    0.54    0.60
  -6  -3  -1    0.76    1.30
  -6   3  -1    0.05    0.84
   6   3   1    0.88    0.79
   6   3   1    0.53    0.59
   6   3   1    0.45    0.79
  -6   3  -1    0.20    1.07
  -7  -3  -1   -0.72    1.36
  -7  -3  -1    1.29    1.87
   7  -3   1    1.33    0.95
   7  -3   1    0.09    0.93
   7  -3   1   -0.96    0.78
  -7   3  -1   -1.35    1.36
   7   3   1   -0.36    0.80
   7   3   1   -0.57    0.82
  -7   3  -1   -1.49    1.43
   7   3   1   -0.26    0.93
   7  -4  -1   -0.98    0.76
   7  -4  -1    0.96    0.96
   7  -4  -1    0.19    0.79
   7  -4  -1    0.78    0.94
  -7  -4   1   -0.37    1.65
  -7  -4   1    1.50    2.16
   7  -4  -1   -0.13    0.70
   7   4  -1    1.07    0.85
   7   4  -1    0.16    0.86
   7   4  -1   -0.60    0.98
  -7   4   1    0.19    1.37
   7   4  -1    0.74    0.80
  -7   4   1   -0.35    1.59
   6  -4  -1    0.71    0.62
   6  -4  -1    0.35    0.56
   6  -4  -1    0.62    0.57
   6  -4  -1   -0.07    0.59
   6  -4  -1    0.20    0.59
  -6  -4   1    0.91    0.79
  -6  -4   1   -0.25    1.20
  -6  -4   1    0.57    1.18
   6   4  -1   -0.27    0.54
   6   4  -1    0.63    0.60
   6   4  -1    0.51    0.61
   6   4  -1    0.86    0.60
   6   4  -1   -0.66    0.59
  -6   4   1    0.11    0.83
  -6   4   1   -0.29    1.04
   5  -4  -1   -0.02    0.33
  -5  -4   1    1.05    0.77
   5  -4  -1    0.10    0.44
  -5  -4   1   -0.03    0.60
   5  -4  -1    0.23    0.47
   5  -4  -1   -0.55    0.30
   5  -4  -1   -0.14    0.41
  -5   4   1   -0.12    0.72
   5   4  -1    0.54    0.36
   5   4  -1    0.28    0.42
   5   4  -1    0.41    0.47
  -5   4   1   -0.26    0.86
  -5   4   1    0.09    0.65
   5   4  -1    0.73    0.46
   5   4  -1    0.16    0.53
   4  -4  -1    4.36    0.85
   4  -4  -1    3.47    0.81
  -4  -4   1    3.65    0.86
   4  -4  -1    2.88    0.79
  -4  -4   1    3.27    1.15
   4  -4  -1    3.24    0.85
  -4  -4   1    3.89    1.02
   4  -4  -1    2.38    0.65
   4   4  -1    2.96    0.78
  -4   4   1    2.92    0.92
  -4   4   1    3.33    0.87
   4   4  -1    3.81    0.79
   4   4  -1    4.42    0.79
   4   4  -1    3.41    0.86
  -4   4   1    2.67    0.88
   4   4  -1    5.05    0.90
  -3  -4   1    1.98    0.57
   3  -4  -1    0.31    0.24
   3  -4  -1   -0.12    0.19
   3  -4  -1    0.06    0.23
   3  -4  -1    0.10    0.20
   3  -4  -1    0.44    0.25
  -3  -4   1    0.33    0.25
  -3  -4   1    0.89    0.36
   3   4  -1    0.90    0.25
   3   4  -1    0.10    0.23
   3   4  -1    1.20    0.37
  -3   4   1    0.46    0.37
   3   4  -1    0.10    0.21
  -3   4   1   -0.11    0.30
   3   4  -1    0.57    0.27
  -3   4   1   -0.12    0.38
  -3   4   1   -0.54    0.24
  -2  -4   1   24.26    2.41
   2  -4  -1   20.85    2.44
  -2  -4   1   22.87    2.44
   2  -4  -1   19.88    2.43
  -2  -4   1   21.78    2.44
   2  -4  -1   22.33    2.45
  -2  -4   1   22.43    2.46
   2  -4  -1   22.73    2.45
  -2   4   1   23.74    2.43
  -2   4   1   19.81    2.43
  -2   4   1   22.83    2.45
   2   4  -1   22.81    2.42
   2   4  -1   23.06    2.45
   2   4  -1   21.28    2.44
  -2   4   1   20.88    2.44
   2   4  -1   22.17    2.45
   2   4  -1   23.18    2.46
   2   4  -1   22.96    2.42
   2   4  -1   20.63    2.43
  -1  -4   1   10.12    1.11
   1  -4  -1   10.06    1.12
  -1  -4   1    9.57    1.16
  -1  -4   1   10.59    1.12
  -1  -4   1   10.30    1.11
   1  -4  -1    9.82    1.18
   1  -4  -1    9.33    1.10
   1  -4  -1    8.62    1.11
  -1  -4   1   10.45    1.08
   1  -4  -1    9.50    1.08
   1  -4  -1    9.64    1.09
  -1  -4   1    9.81    1.10
   1  -4  -1    9.13    1.11
  -1   4   1   10.14    1.10
  -1   4   1   10.04    1.17
   1   4  -1   10.08    1.10
  -1   4   1    9.63    1.09
  -1   4   1   10.26    1.12
   1   4  -1    9.81    1.09
  -1   4   1   11.00    1.12
   1   4  -1   10.87    1.09
  -1   4   1    9.92    1.12
   1   4  -1   10.21    1.12
  -1   4   1    9.98    1.09
  -1   4   1    9.74    1.09
   1   4  -1   10.52    1.17
   1   4  -1    9.73    1.21
   1   4  -1    9.57    1.11
   1   4  -1    8.99    1.18
   0  -4  -1    4.65    0.53
   0  -4   1    5.61    0.84
   0  -4   1    4.49    0.53
   0  -4  -1    4.20    0.54
   0  -4   1    5.28    0.58
   0  -4  -1    4.86    0.53
   0  -4   1    5.08    0.55
   0  -4   1    4.89    0.55
   0  -4   1    5.20    0.57
   0  -4  -1    4.85    0.56
   0  -4   1    5.19    0.53
   0  -4   1    3.87    0.49
   0  -4  -1    4.89    0.59
   0  -4   1    3.70    0.53
   0  -4  -1    4.00    0.69
   0  -4  -1    4.70    0.50
   0   4  -1    5.21    0.69
   0   4   1    4.50    0.57
   0   4  -1    5.30    0.50
   0   4  -1    4.52    0.53
   0   4  -1    4.35    0.55
   0   4  -1    4.20    0.53
   0   4  -1    4.67    0.56
   0   4   1    4.72    0.55
   0   4  -1    4.28    0.55
   0   4   1    4.26    0.56
   0   4  -1    4.61    0.56
   0   4   1    4.79    0.53
   0   4  -1    4.27    0.52
   0   4   1    5.95    0.67
   0   4   1    4.65    0.53
  -1  -4  -1   79.28    8.62
   1  -4   1   78.93    8.50
  -1  -4  -1   82.92    8.49
   1  -4   1   84.64    8.54
   1  -4   1   77.83    8.58
   1  -4   1   82.88    8.47
   1  -4   1   80.83    8.48
   1  -4   1   85.46    8.52
  -1  -4  -1   80.52    8.49
  -1  -4  -1   80.06    8.50
   1  -4   1   83.57    8.51
  -1  -4  -1   82.32    8.46
  -1  -4  -1   78.76    8.51
  -1   4  -1   88.37    8.47
  -1   4  -1   82.39    8.51
   1   4   1   81.85    8.47
  -1   4  -1   80.52    8.58
  -1   4  -1   81.87    8.49
  -1   4  -1   83.84    8.52
  -1   4  -1   81.50    8.48
   1   4   1   79.84    8.48
  -1   4  -1   85.45    8.54
  -1   4  -1   73.01    8.52
  -1   4  -1   80.83    8.48
   1   4   1   79.65    8.50
   1   4   1   80.64    8.51
   2  -4   1    2.90    0.51
  -2  -4  -1    3.63    0.48
   2  -4   1    3.16    0.48
  -2  -4  -1    2.92    0.59
  -2  -4  -1    3.13    0.55
   2  -4   1    3.78    0.65
   2  -4   1    4.17    0.71
   2  -4   1    2.04    0.54
   2  -4   1    3.82    0.67
  -2  -4  -1    3.37    0.59
   2  -4   1    2.77    0.58
  -2  -4  -1    3.70    0.71
  -2  -4  -1    5.09    0.51
  -2   4  -1    4.14    0.60
  -2   4  -1    4.53    0.67
  -2   4  -1    2.89    0.56
   2   4   1    2.93    0.54
  -2   4  -1    3.70    0.62
   2   4   1    3.56    0.62
   2   4   1    2.41    0.59
  -2   4  -1    3.95    0.81
   2   4   1    3.35    0.48
   2   4   1    3.71    0.50
  -2   4  -1    3.10    0.62
   2   4   1    2.47    0.60
   3  -4   1    8.67    1.06
   3  -4   1    6.53    0.97
  -3  -4  -1    7.47    0.95
  -3  -4  -1    8.16    1.15
   3  -4   1    8.24    1.01
   3  -4   1    7.07    0.97
  -3  -4  -1    6.87    0.97
  -3  -4  -1    7.63    0.97
   3  -4   1    7.85    0.96
   3   4   1    7.18    0.98
   3   4   1    7.17    1.00
  -3   4  -1    6.57    0.97
  -3   4  -1    7.33    0.96
   3   4   1    6.09    0.93
   3   4   1    7.16    1.12
  -3   4  -1    6.47    1.01
   3   4   1    7.49    0.97
   3   4   1    7.30    0.99
   4  -4   1    1.21    0.43
  -4  -4  -1    3.03    0.79
   4  -4   1    0.51    0.46
   4  -4   1    0.94    0.46
   4  -4   1    1.10    0.40
  -4  -4  -1    2.38    0.56
   4  -4   1    1.21    0.43
   4   4   1    1.20    0.44
   4   4   1    0.76    0.37
   4   4   1    2.12    0.60
   4   4   1    1.75    0.48
   4   4   1    1.96    0.48
  -4   4  -1    0.76    0.56
  -5  -4  -1    1.10    0.86
   5  -4   1    0.17    0.43
   5  -4   1    0.19    0.47
  -5  -4  -1    0.41    0.64
   5  -4   1   -0.04    0.39
   5  -4   1   -0.25    0.37
   5  -4   1   -0.22    0.35
   5   4   1   -0.04    0.33
   5   4   1    0.08    0.42
   5   4   1    0.63    0.51
  -5   4  -1    0.65    0.60
   5   4   1    0.17    0.31
   5   4   1    0.43    0.47
  -5   4  -1    0.55    0.79
   6  -4   1    1.20    0.73
   6  -4   1    0.82    0.71
   6  -4   1    1.85    0.85
   6  -4   1    0.50    0.58
  -6  -4  -1   -0.72    1.14
  -6  -4  -1    0.26    0.86
  -6  -4  -1   -0.06    0.98
   6   4   1   -0.09    0.72
  -6   4  -1    1.59    0.98
  -6   4  -1   -1.21    0.84
   6   4   1   -0.06    0.58
   6   4   1    1.08    0.69
  -7  -4  -1   -1.36    1.50
   7  -4   1   -0.44    0.81
   7  -4   1   -0.21    0.85
   7  -4   1    0.71    0.84
  -7  -4  -1    1.44    2.08
   7   4   1   -1.66    0.92
   7   4   1    0.70    0.89
  -7   4  -1    2.01    1.78
  -7   4  -1   -1.34    1.44
   7   4   1   -0.93    0.80
   7  -5  -1   -1.35    0.61
   7  -5  -1   -0.60    0.92
   7  -5  -1    0.16    0.84
   7  -5  -1   -0.41    0.81
  -7  -5   1    1.11    2.24
   7  -5  -1   -0.66    0.91
   7   5  -1   -0.32    0.76
  -7   5   1   -1.53    1.03
   7   5  -1    0.18    0.83
  -7   5   1   -2.22    1.33
   7   5  -1    0.21    0.96
   7   5  -1    0.21    0.90
   6  -5  -1    1.74    0.73
  -6  -5   1    0.27    1.07
  -6  -5   1   -1.30    1.19
   6  -5  -1    1.20    0.72
   6  -5  -1    0.60    0.62
   6  -5  -1    1.56    0.82
   6  -5  -1    1.26    0.65
   6   5  -1    1.77    0.69
   6   5  -1    1.31    0.77
  -6   5   1    1.25    0.99
  -6   5   1   -0.68    1.02
   6   5  -1    2.52    0.90
   6   5  -1    0.87    0.58
   5  -5  -1    0.36    0.39
   5  -5  -1    0.35    0.45
   5  -5  -1   -0.12    0.33
  -5  -5   1    1.12    0.89
  -5  -5   1    0.10    0.61
  -5  -5   1    0.17    0.77
   5  -5  -1    0.99    0.41
   5  -5  -1    0.38    0.46
  -5   5   1   -0.62    0.75
  -5   5   1    0.22    0.64
   5   5  -1    0.63    0.39
   5   5  -1    1.03    0.60
   5   5  -1    0.31    0.47
   5   5  -1    0.27    0.42
   5   5  -1    0.29    0.36
  -4  -5   1    0.08    0.63
   4  -5  -1   -0.30    0.27
  -4  -5   1    0.71    0.46
   4  -5  -1   -0.11    0.30
   4  -5  -1   -0.14    0.30
  -4  -5   1    0.42    0.65
   4  -5  -1    0.21    0.31
   4  -5  -1   -0.19    0.20
   4   5  -1    0.15    0.34
   4   5  -1   -0.12    0.27
  -4   5   1   -0.30    0.64
   4   5  -1    0.45    0.35
  -4   5   1    0.47    0.53
  -4   5   1    0.67    0.42
   4   5  -1    0.04    0.29
   4   5  -1   -0.08    0.30
   3  -5  -1    0.39    0.22
   3  -5  -1    0.21    0.26
  -3  -5   1    1.90    0.63
  -3  -5   1    0.54    0.27
   3  -5  -1    0.22    0.24
   3  -5  -1    0.15    0.24
   3  -5  -1    0.17    0.26
   3   5  -1    0.54    0.29
   3   5  -1    0.63    0.27
  -3   5   1   -0.04    0.26
   3   5  -1    0.21    0.18
  -3   5   1    0.26    0.34
  -3   5   1    0.18    0.27
   3   5  -1    0.19    0.22
   3   5  -1    0.40    0.31
   2  -5  -1    0.10    0.17
   2  -5  -1    0.14    0.16
  -2  -5   1    0.39    0.17
   2  -5  -1   -0.02    0.15
  -2  -5   1    0.62    0.19
   2  -5  -1    0.29    0.13
  -2  -5   1   -0.05    0.12
  -2  -5   1    0.28    0.20
  -2  -5   1    0.28    0.28
  -2   5   1    0.25    0.17
  -2   5   1    0.03    0.17
   2   5  -1    0.25    0.18
  -2   5   1    0.37    0.20
  -2   5   1   -0.23    0.18
   2   5  -1   -0.04    0.18
   2   5  -1    0.39    0.24
   2   5  -1    0.52    0.17
   2   5  -1    0.00    0.15
   2   5  -1    0.22    0.15
  -2   5   1    0.10    0.17
   2   5  -1    0.57    0.30
   1  -5  -1   31.27    3.34
   1  -5  -1   30.64    3.44
   1  -5  -1   30.45    3.35
  -1  -5   1   33.49    3.31
   1  -5  -1   32.98    3.36
  -1  -5   1   29.79    3.34
  -1  -5   1   34.72    3.42
   1  -5  -1   30.50    3.31
   1  -5  -1   28.91    3.32
  -1  -5   1   32.58    3.35
  -1  -5   1   32.39    3.36
  -1  -5   1   29.32    3.35
  -1   5   1   27.60    3.34
   1   5  -1   34.50    3.36
   1   5  -1   30.72    3.35
  -1   5   1   33.64    3.34
  -1   5   1   30.28    3.32
   1   5  -1   30.84    3.35
  -1   5   1   31.29    3.35
   1   5  -1   32.68    3.32
   1   5  -1   29.99    3.44
   1   5  -1   30.03    3.47
   1   5  -1   33.31    3.31
  -1   5   1   30.40    3.44
  -1   5   1   30.88    3.35
  -1   5   1   31.93    3.34
   1   5  -1   37.48    3.44
   0  -5   1   34.45    3.72
   0  -5   1   37.67    3.67
   0  -5   1   34.01    3.71
   0  -5  -1   35.72    3.70
   0  -5   1   37.55    3.71
   0  -5   1   36.79    3.71
   0  -5   1   36.15    3.73
   0  -5  -1   33.41    3.67
   0  -5  -1   33.38    3.85
   0  -5  -1   34.81    3.70
   0  -5   1   44.11    3.94
   0  -5  -1   36.72    3.74
   0  -5   1   35.96    3.74
   0  -5   1   33.12    3.66
   0  -5  -1   34.77    3.75
   0  -5   1   33.80    3.70
   0  -5  -1   33.75    3.70
   0  -5  -1   33.68    3.72
   0   5  -1   36.10    3.67
   0   5   1   34.25    3.73
   0   5   1   36.01    3.76
   0   5   1   32.97    3.67
   0   5   1   35.33    3.70
   0   5  -1   34.41    3.70
   0   5   1   36.46    3.73
   0   5  -1   36.31    3.74
   0   5   1   33.93    3.70
   0   5  -1   31.87    3.82
   0   5   1   34.67    3.85
   0   5  -1   36.27    3.66
   0   5  -1   35.96    3.71
   0   5  -1   35.83    3.73
   0   5  -1   36.43    3.70
   0   5  -1   36.82    3.72
   1  -5   1   36.04    3.78
  -1  -5  -1   40.07    3.83
   1  -5   1   37.88    3.87
   1  -5   1   33.43    3.85
   1  -5   1   34.93    3.81
   1  -5   1   37.17    3.84
  -1  -5  -1   34.34    3.79
  -1  -5  -1   34.83    3.83
  -1  -5  -1   36.65    3.98
  -1  -5  -1   37.32    3.78
  -1  -5  -1   34.01    3.79
   1  -5   1   37.46    3.84
  -1   5  -1   32.89    3.84
  -1   5  -1   37.50    3.78
   1   5   1   33.55    3.82
  -1   5  -1   33.94    3.79
  -1   5  -1   35.62    3.82
  -1   5  -1   38.29    3.84
   1   5   1   36.40    3.82
  -1   5  -1   37.79    3.83
   1   5   1   36.77    3.78
  -1   5  -1   36.74    3.81
   1   5   1   35.94    3.83
  -1   5  -1   39.29    3.88
  -1   5  -1   34.98    3.92
  -2  -5  -1   10.21    1.14
   2  -5   1    9.28    1.26
   2  -5   1   10.31    1.20
   2  -5   1    9.67    1.15
   2  -5   1    8.89    1.13
  -2  -5  -1   10.86    1.20
  -2  -5  -1    9.82    1.16
  -2  -5  -1   10.34    1.14
  -2  -5  -1    9.43    1.22
   2  -5   1   10.87    1.21
   2  -5   1    7.79    1.21
   2  -5   1   10.45    1.21
  -2   5  -1    9.30    1.19
   2   5   1    9.86    1.28
   2   5   1    9.99    1.12
  -2   5  -1   10.05    1.25
   2   5   1   10.07    1.20
   2   5   1    9.16    1.19
   2   5   1   10.06    1.14
  -2   5  -1    9.57    1.14
  -2   5  -1    9.56    1.24
  -2   5  -1    9.30    1.18
  -2   5  -1   10.36    1.15
   2   5   1   11.02    1.20
  -3  -5  -1   12.81    1.65
   3  -5   1    9.48    1.60
   3  -5   1   15.32    1.63
   3  -5   1   11.46    1.50
   3  -5   1   13.80    1.59
   3  -5   1   13.59    1.55
  -3  -5  -1   13.02    1.52
  -3  -5  -1   12.61    1.53
   3   5   1   12.82    1.56
   3   5   1   12.51    1.55
  -3   5  -1   12.75    1.63
   3   5   1   11.11    1.55
  -3   5  -1   11.66    1.52
  -3   5  -1   12.64    1.54
  -3   5  -1   13.92    1.54
   3   5   1   12.65    1.54
   3   5   1   12.40    1.50
   3   5   1   16.08    1.66
   4  -5   1    1.10    0.51
  -4  -5  -1    1.27    0.51
  -4  -5  -1    2.14    0.75
   4  -5   1    1.38    0.48
   4  -5   1    0.14    0.32
   4  -5   1    1.44    0.47
   4  -5   1    2.33    0.72
   4   5   1    1.43    0.53
  -4   5  -1    1.46    0.58
   4   5   1    0.66    0.48
   4   5   1    1.34    0.44
   4   5   1    1.14    0.45
   4   5   1    1.71    0.49
  -5  -5  -1   -0.93    0.62
   5  -5   1    0.68    0.50
   5  -5   1    0.39    0.57
   5  -5   1   -0.24    0.35
   5  -5   1   -0.10    0.39
   5  -5   1   -0.10    0.43
  -5  -5  -1    0.96    0.88
  -5   5  -1   -0.54    0.54
   5   5   1   -0.35    0.39
   5   5   1   -0.60    0.36
   5   5   1    0.56    0.42
   5   5   1   -0.06    0.39
  -6  -5  -1   -1.38    0.96
   6  -5   1   -0.31    0.51
   6  -5   1   -0.18    0.59
   6  -5   1   -0.30    0.49
  -6  -5  -1   -0.15    1.28
   6  -5   1   -0.33    0.48
   6   5   1   -0.12    0.67
   6   5   1    0.99    0.70
  -6   5  -1    1.91    0.92
  -6   5  -1   -0.77    0.89
   6   5   1   -0.38    0.67
  -7  -5  -1   -0.86    1.46
   7  -5   1    0.71    0.76
   7  -5   1   -0.60    0.80
   7  -5   1    1.21    0.95
  -7  -5  -1    0.83    1.86
   7   5   1   -0.53    0.74
   7   5   1    0.25    0.86
   7   5   1    1.79    1.23
  -7   5  -1    0.10    1.55
  -7   5  -1   -0.51    1.54
   7  -6  -1    0.71    0.95
   7  -6  -1    1.41    0.90
  -7  -6   1    1.55    2.22
   7  -6  -1   -1.65    0.77
   7  -6  -1    1.42    1.05
   7  -6  -1   -0.19    0.93
   7   6  -1    0.00    0.87
   7   6  -1    0.03    0.78
   7   6  -1    1.85    0.87
  -7   6   1   -0.42    1.51
   7   6  -1    0.04    0.95
  -7   6   1   -1.64    1.08
  -6  -6   1   -0.14    1.09
   6  -6  -1    1.06    0.79
   6  -6  -1    1.26    0.72
   6  -6  -1    0.30    0.50
   6  -6  -1    1.04    0.59
   6  -6  -1    0.59    0.80
  -6  -6   1   -2.34    1.09
  -6   6   1   -0.33    1.02
   6   6  -1    0.78    0.69
   6   6  -1    0.65    0.53
  -6   6   1    0.95    0.96
   6   6  -1    1.00    0.84
   6   6  -1    0.28    0.72
   5  -6  -1    0.06    0.34
   5  -6  -1    0.09    0.44
   5  -6  -1   -0.05    0.31
  -5  -6   1   -1.11    0.77
   5  -6  -1    0.07    0.39
   5  -6  -1   -0.16    0.40
  -5  -6   1    1.44    0.99
   5   6  -1    0.36    0.45
  -5   6   1   -0.43    0.61
   5   6  -1   -0.08    0.44
   5   6  -1    0.50    0.42
  -5   6   1    1.13    0.82
   5   6  -1    0.57    0.56
   5   6  -1   -0.37    0.36
   4  -6  -1    0.28    0.28
  -4  -6   1    0.60    0.74
   4  -6  -1    0.04    0.27
   4  -6  -1    0.13    0.37
   4  -6  -1   -0.01    0.28
   4  -6  -1    0.86    0.44
   4   6  -1   -0.19    0.29
  -4   6   1    1.17    0.61
   4   6  -1    0.10    0.33
   4   6  -1    0.20    0.29
   4   6  -1    0.49    0.35
   4   6  -1    0.45    0.37
  -4   6   1   -0.10    0.46
   3  -6  -1    6.17    0.85
   3  -6  -1    5.43    0.96
   3  -6  -1    4.82    1.00
  -3  -6   1    5.49    1.20
   3  -6  -1    6.17    0.79
  -3  -6   1    5.87    0.88
   3  -6  -1    4.16    0.87
   3   6  -1    4.23    0.84
  -3   6   1    6.57    0.99
   3   6  -1    6.29    1.05
   3   6  -1    6.34    0.94
  -3   6   1    6.73    0.83
  -3   6   1    6.23    1.09
   3   6  -1    6.78    0.95
   3   6  -1    6.28    0.85
   3   6  -1    4.76    0.86
   3   6  -1    4.81    0.88
  -2  -6   1    2.37    0.50
   2  -6  -1    2.43    0.51
   2  -6  -1    2.17    0.50
   2  -6  -1    3.12    0.53
   2  -6  -1    2.96    0.47
  -2  -6   1    1.93    0.37
  -2  -6   1    1.99    0.55
  -2  -6   1    3.01    0.59
   2   6  -1    2.51    0.49
   2   6  -1    2.83    0.52
   2   6  -1    2.54    0.46
  -2   6   1    3.60    0.51
  -2   6   1    2.49    0.51
   2   6  -1    2.65    0.57
  -2   6   1    2.57    0.49
  -2   6   1    3.38    0.62
   2   6  -1    1.93    0.56
   2   6  -1    2.67    0.49
   2   6  -1    1.73    0.39
  -2   6   1    3.38    0.58
   1  -6  -1   49.84    5.51
  -1  -6   1   50.67    5.47
  -1  -6   1   50.74    5.50
   1  -6  -1   50.43    5.64
  -1  -6   1   55.98    5.58
  -1  -6   1   54.25    5.52
  -1  -6   1   56.42    5.48
   1  -6  -1   50.12    5.51
   1  -6  -1   48.48    5.48
   1  -6  -1   51.96    5.51
  -1  -6   1   54.08    5.46
   1   6  -1   52.01    5.50
  -1   6   1   49.35    5.47
   1   6  -1   48.79    5.62
  -1   6   1   51.61    5.51
  -1   6   1   54.97    5.51
   1   6  -1   55.16    5.52
   1   6  -1   56.93    5.58
  -1   6   1   54.35    5.65
  -1   6   1   51.37    5.51
   1   6  -1   52.16    5.46
   1   6  -1   53.01    5.47
  -1   6   1   52.78    5.50
  -1   6   1   53.43    5.52
   0  -6  -1    4.62    0.62
   0  -6  -1    4.67    0.58
   0  -6  -1    5.54    0.90
   0  -6   1    4.07    0.55
   0  -6  -1    4.43    0.54
   0  -6   1    4.89    0.59
   0  -6   1    4.96    0.56
   0  -6   1    4.57    0.50
   0  -6   1    4.53    0.54
   0  -6   1    4.98    0.55
   0  -6   1    5.28    0.59
   0  -6  -1    4.97    0.55
   0  -6   1    4.32    0.56
   0  -6  -1    4.42    0.57
   0  -6   1    4.15    0.49
   0  -6  -1    5.13    0.55
   0   6   1    5.12    0.59
   0   6  -1    4.68    0.58
   0   6   1    5.71    0.88
   0   6   1    4.44    0.54
   0   6   1    4.61    0.54
   0   6  -1    3.81    0.53
   0   6  -1    4.47    0.54
   0   6  -1    4.58    0.76
   0   6  -1    4.87    0.57
   0   6  -1    4.34    0.49
   0   6  -1    4.38    0.50
   0   6   1    4.38    0.57
   0   6  -1    4.03    0.54
   0   6   1    4.47    0.51
   1  -6   1   67.26    7.82
   1  -6   1   73.11    7.85
  -1  -6  -1   73.11    7.81
  -1  -6  -1   76.71    7.82
   1  -6   1   75.96    7.80
  -1  -6  -1   78.70    7.82
  -1  -6  -1   75.90    7.78
   1  -6   1   74.46    7.75
   1  -6   1   74.28    7.81
  -1  -6  -1   78.14    8.00
  -1  -6  -1   76.28    7.78
  -1  -6  -1   74.82    7.74
   1   6   1   72.49    7.80
  -1   6  -1   70.14    7.92
   1   6   1   74.12    7.82
  -1   6  -1   75.64    7.81
  -1   6  -1   72.86    7.77
  -1   6  -1   76.76    7.80
  -1   6  -1   70.32    7.82
   1   6   1   74.00    7.75
  -1   6  -1   76.91    7.77
   1   6   1   76.13    7.77
   1   6   1   74.42    7.81
  -1   6  -1   77.24    7.86
  -1   6  -1   74.26    7.75
   1   6   1   75.24    7.80
  -1   6  -1   75.87    7.82
   2  -6   1    4.75    0.62
   2  -6   1    3.59    0.67
   2  -6   1    4.90    0.86
  -2  -6  -1    3.24    0.53
  -2  -6  -1    5.25    0.73
  -2  -6  -1    4.40    0.90
   2  -6   1    3.48    0.53
   2  -6   1    5.47    0.81
   2   6   1    4.01    0.56
  -2   6  -1    3.71    0.54
  -2   6  -1    4.36    0.55
  -2   6  -1    4.15    0.76
   2   6   1    5.37    0.92
   2   6   1    3.34    0.53
  -2   6  -1    5.81    0.88
   2   6   1    3.65    0.69
  -2   6  -1    7.14    1.04
   2   6   1    4.11    0.68
  -2   6  -1    3.89    0.55
   2   6   1    5.19    0.79
   3  -6   1    5.54    0.96
   3  -6   1    7.71    0.96
  -3  -6  -1   10.19    1.33
   3  -6   1    6.70    0.91
  -3  -6  -1    6.96    1.21
  -3  -6  -1    5.78    0.89
   3  -6   1    7.38    1.16
   3   6   1    7.42    1.13
  -3   6  -1    5.95    1.05
   3   6   1    6.04    0.88
  -3   6  -1    6.91    0.88
  -3   6  -1    5.69    0.89
   3   6   1    6.71    0.94
   3   6   1    6.21    1.04
  -3   6  -1    8.09    1.26
   3   6   1    6.58    1.09
  -3   6  -1    7.64    1.04
   3   6   1    5.66    1.02
   4  -6   1    0.33    0.36
   4  -6   1    0.71    0.42
  -4  -6  -1    0.89    0.54
   4  -6   1    0.21    0.31
   4  -6   1    0.06    0.28
   4  -6   1    0.08    0.30
   4   6   1    0.62    0.34
   4   6   1   -0.02    0.28
  -4   6  -1    0.19    0.50
   4   6   1    0.19    0.39
   4   6   1    0.33    0.34
   5  -6   1    1.58    0.67
   5  -6   1    0.82    0.46
   5  -6   1    1.12    0.52
   5  -6   1    1.12    0.62
  -5  -6  -1    0.64    0.64
  -5  -6  -1   -0.38    0.69
   5  -6   1    1.13    0.54
   5   6   1    0.67    0.46
   5   6   1   -0.35    0.37
   5   6   1    0.94    0.49
   5   6   1    0.52    0.38
   6  -6   1    0.57    0.69
  -6  -6  -1    0.45    1.20
  -6  -6  -1    2.29    1.53
   6  -6   1    0.97    0.74
   6  -6   1   -0.28    0.54
   6  -6   1   -0.13    0.53
   6   6   1    0.62    0.59
  -6   6  -1    0.81    0.94
   6   6   1    0.79    0.79
   6   6   1   -0.62    0.56
  -6   6  -1    0.17    0.95
   7  -6   1    0.18    0.70
  -7  -6  -1    0.63    1.59
   7  -6   1   -0.71    0.86
  -7  -6  -1    1.13    1.89
   7  -6   1   -0.25    0.89
   7   6   1    0.14    0.94
   7   6   1    0.44    1.02
   7   6   1    0.23    0.87
  -7   6  -1    1.74    1.71
  -7   6  -1   -1.71    1.43
   7  -7  -1    0.46    0.76
  -7  -7   1   -2.01    1.69
   7  -7  -1    1.99    1.07
   7  -7  -1    0.24    0.96
   7  -7  -1    0.22    0.84
   7   7  -1   -0.91    0.79
   7   7  -1    0.43    0.74
   7   7  -1   -0.25    0.91
   7   7  -1   -0.38    0.88
  -7   7   1    2.16    1.56
  -7   7   1    1.29    1.56
   6  -7  -1    2.31    0.93
  -6  -7   1    2.81    1.65
  -6  -7   1    0.41    1.15
   6  -7  -1    1.58    0.86
   6  -7  -1    0.29    0.56
   6  -7  -1    2.03    0.91
   6  -7  -1    2.24    0.88
   6   7  -1    1.80    0.85
   6   7  -1    1.27    0.73
   6   7  -1    0.42    0.60
  -6   7   1   -0.87    1.10
   6   7  -1    0.77    0.63
  -6   7   1    1.64    0.88
   6   7  -1    0.39    0.63
   5  -7  -1    0.20    0.35
   5  -7  -1    0.46    0.45
   5  -7  -1    2.27    0.72
  -5  -7   1    1.83    1.17
   5  -7  -1    0.66    0.55
  -5  -7   1   -1.61    0.81
   5  -7  -1    1.25    0.60
  -5   7   1    1.84    0.81
  -5   7   1    0.65    0.79
   5   7  -1    0.14    0.52
   5   7  -1    0.08    0.36
   5   7  -1    0.90    0.47
   5   7  -1    1.43    0.66
   5   7  -1    0.12    0.49
   4  -7  -1    2.90    0.69
   4  -7  -1    1.76    0.63
   4  -7  -1    2.73    0.69
   4  -7  -1    2.95    0.58
  -4  -7   1   -0.22    0.60
   4  -7  -1    2.72    0.73
   4   7  -1    1.74    0.56
  -4   7   1    2.97    0.68
   4   7  -1    4.19    0.81
   4   7  -1    1.87    0.54
  -4   7   1    2.02    0.71
   4   7  -1    2.29    0.67
   4   7  -1    2.20    0.69
   3  -7  -1   15.78    1.88
   3  -7  -1   17.62    1.90
   3  -7  -1   16.08    1.86
   3  -7  -1   16.05    1.80
  -3  -7   1   15.65    1.80
  -3  -7   1   12.34    1.92
   3   7  -1   16.07    1.87
   3   7  -1   16.34    1.87
   3   7  -1   16.38    1.82
   3   7  -1   15.86    1.89
   3   7  -1   13.93    1.83
  -3   7   1   14.70    1.93
  -3   7   1   17.36    1.84
   3   7  -1   14.87    1.80
  -3   7   1   15.74    1.86
   3   7  -1   14.98    1.88
   2  -7  -1    0.30    0.20
  -2  -7   1    0.43    0.25
  -2  -7   1    1.19    0.31
   2  -7  -1    0.30    0.21
   2  -7  -1    0.22    0.18
  -2  -7   1    0.37    0.17
   2  -7  -1    0.32    0.15
   2  -7  -1    0.37    0.23
  -2  -7   1    1.11    0.43
   2   7  -1    0.66    0.26
   2   7  -1    0.33    0.16
   2   7  -1    0.36    0.18
  -2   7   1    0.20    0.15
   2   7  -1    0.32    0.20
   2   7  -1    0.23    0.30
  -2   7   1    0.27    0.17
   2   7  -1    0.05    0.17
   2   7  -1    0.48    0.20
  -2   7   1    0.40    0.21
   2   7  -1    0.72    0.33
  -2   7   1    0.62    0.39
   2   7  -1    0.52    0.19
   1  -7  -1    9.06    1.15
  -1  -7   1    9.86    1.10
  -1  -7   1    9.75    1.20
  -1  -7   1    9.60    1.11
   1  -7  -1    9.24    1.29
  -1  -7   1   10.92    1.06
  -1  -7   1   10.92    1.11
   1  -7  -1   10.68    1.13
  -1  -7   1   10.39    1.15
   1  -7  -1    9.13    1.12
  -1   7   1    9.39    1.12
   1   7  -1    9.20    1.11
  -1   7   1    9.97    1.09
   1   7  -1    9.23    1.08
   1   7  -1    9.96    1.06
   1   7  -1   10.10    1.15
   1   7  -1    9.77    1.09
  -1   7   1    8.41    1.10
   1   7  -1    9.44    1.13
  -1   7   1    9.82    1.15
  -1   7   1   10.14    1.08
  -1   7   1   10.23    1.10
  -1   7   1    9.67    1.27
   1   7  -1   10.39    1.20
   0  -7   1   18.15    2.05
   0  -7  -1   18.88    2.02
   0  -7  -1   19.90    2.07
   0  -7   1   17.61    2.02
   0  -7   1   18.82    2.05
   0  -7  -1   17.63    2.19
   0  -7   1   18.70    2.02
   0  -7  -1   20.04    2.02
   0  -7  -1   19.03    2.05
   0  -7  -1   19.22    2.09
   0  -7   1   18.59    1.97
   0  -7  -1   19.75    2.02
   0  -7   1   19.04    2.06
   0  -7   1   17.70    2.01
   0  -7   1   18.10    1.96
   0   7  -1   18.64    2.05
   0   7   1   19.17    2.02
   0   7  -1   21.14    2.07
   0   7  -1   17.55    2.01
   0   7  -1   19.28    2.19
   0   7  -1   17.42    2.01
   0   7   1   19.37    2.23
   0   7   1   20.90    2.07
   0   7  -1   18.56    2.06
   0   7   1   20.33    2.06
   0   7   1   18.44    2.02
   0   7  -1   17.62    1.96
   0   7  -1   19.17    1.96
   0   7   1   19.40    2.02
   0   7  -1   17.14    2.02
  -1  -7  -1    2.28    0.50
   1  -7   1    2.25    0.49
   1  -7   1    1.89    0.46
  -1  -7  -1    2.63    0.64
  -1  -7  -1    3.00    0.45
  -1  -7  -1    2.21    0.40
  -1  -7  -1    2.37    0.47
  -1  -7  -1    2.27    0.45
   1  -7   1    2.46    0.35
  -1  -7  -1    2.68    0.53
   1  -7   1    3.12    0.51
   1  -7   1    2.43    0.43
   1  -7   1    2.59    0.40
   1  -7   1    1.76    0.28
   1  -7   1    2.99    0.48
   1   7   1    2.60    0.44
   1   7   1    2.65    0.41
  -1   7  -1    2.79    0.51
  -1   7  -1    2.45    0.41
   1   7   1    2.36    0.43
   1   7   1    2.49    0.39
  -1   7  -1    2.42    0.59
  -1   7  -1    2.17    0.43
  -1   7  -1    2.89    0.46
  -1   7  -1    2.64    0.48
  -1   7  -1    2.21    0.41
   1   7   1    2.01    0.41
  -1   7  -1    2.60    0.36
   1   7   1    2.42    0.48
  -2  -7  -1    1.64    0.38
  -2  -7  -1    2.62    0.57
  -2  -7  -1    2.08    0.46
   2  -7   1    2.02    0.46
   2  -7   1    2.00    0.38
  -2  -7  -1    1.28    0.56
  -2  -7  -1    1.63    0.48
   2  -7   1    1.97    0.45
   2  -7   1    1.76    0.46
  -2  -7  -1    2.07    0.47
  -2  -7  -1    2.43    0.41
   2  -7   1    1.80    0.58
   2  -7   1    2.12    0.44
  -2   7  -1    2.44    0.44
  -2   7  -1    2.45    0.41
   2   7   1    1.59    0.39
  -2   7  -1    1.76    0.52
   2   7   1    2.46    0.64
   2   7   1    1.64    0.41
   2   7   1    2.00    0.42
  -2   7  -1    1.60    0.46
   2   7   1    0.94    0.38
  -2   7  -1    2.06    0.57
   2   7   1    2.38    0.40
   2   7   1    1.99    0.46
  -3  -7  -1    4.11    0.94
  -3  -7  -1    3.57    0.66
   3  -7   1    4.65    0.74
   3  -7   1    5.25    0.95
   3  -7   1    3.04    0.70
   3  -7   1    3.16    0.70
  -3  -7  -1    3.34    0.81
   3  -7   1    3.25    0.63
   3   7   1    4.11    0.77
  -3   7  -1    5.79    0.94
  -3   7  -1    3.05    0.65
  -3   7  -1    4.61    0.78
  -3   7  -1    3.82    0.69
   3   7   1    3.72    0.71
   3   7   1    4.10    0.81
   3   7   1    4.18    0.70
  -3   7  -1    3.00    0.72
   3   7   1    3.55    0.73
   4  -7   1    1.59    0.62
   4  -7   1    0.86    0.43
   4  -7   1    0.89    0.33
  -4  -7  -1    0.56    0.64
   4  -7   1    1.40    0.46
   4  -7   1    2.15    0.63
   4   7   1    0.86    0.43
   4   7   1    0.17    0.38
  -4   7  -1    1.58    0.75
   4   7   1    1.06    0.41
   4   7   1    0.94    0.63
   5  -7   1    0.56    0.53
   5  -7   1    1.14    0.53
  -5  -7  -1   -1.03    0.72
   5  -7   1    0.78    0.49
   5  -7   1    0.36    0.44
   5  -7   1    0.93    0.53
  -5   7  -1    1.33    0.68
   5   7   1    0.78    0.53
   5   7   1    0.38    0.42
   5   7   1    0.21    0.43
   5   7   1    0.98    0.55
  -6  -7  -1    0.59    1.24
   6  -7   1    0.48    0.67
   6  -7   1    0.41    0.55
  -6  -7  -1   -1.50    1.48
   6  -7   1    1.06    0.79
  -6   7  -1   -0.75    0.97
   6   7   1   -0.28    0.58
   6   7   1   -0.39    0.74
  -6   7  -1    0.14    0.81
   6   7   1    1.68    0.70
  -7  -7  -1   -0.57    1.50
   7  -7   1   -0.67    0.58
   7  -7   1   -0.72    0.69
   7  -7   1   -0.88    0.76
   7   7   1    0.54    1.10
  -7   7  -1   -1.20    1.56
   7   7   1    0.02    0.93
   7   7   1   -0.02    0.72
  -7   7  -1    0.69    1.51
   7  -8  -1    0.97    1.04
   7  -8  -1    1.25    0.88
   7  -8  -1    0.86    0.87
   7  -8  -1   -0.07    0.70
  -7  -8   1   -0.63    1.67
  -7   8   1    0.86    1.11
  -7   8   1    2.78    1.60
   7   8  -1   -0.31    0.75
   7   8  -1    0.00    0.84
   7   8  -1    0.17    0.79
   7   8  -1   -0.47    0.92
   6  -8  -1    0.47    0.63
   6  -8  -1    1.04    0.65
   6  -8  -1   -0.47    0.69
  -6  -8   1    2.63    1.44
   6  -8  -1    1.82    0.92
   6  -8  -1    1.72    0.81
  -6  -8   1    1.80    1.24
   6   8  -1    1.74    0.69
   6   8  -1    1.35    0.82
  -6   8   1    2.73    1.17
   6   8  -1    1.32    0.83
   6   8  -1    2.93    1.00
   6   8  -1    1.07    0.74
   5  -8  -1   -0.17    0.31
   5  -8  -1    1.67    0.59
  -5  -8   1    2.15    1.03
   5  -8  -1   -0.09    0.35
   5  -8  -1    1.01    0.56
   5  -8  -1    0.21    0.45
  -5  -8   1    1.19    0.97
   5   8  -1    0.93    0.50
  -5   8   1    0.84    0.69
   5   8  -1    0.04    0.37
   5   8  -1    0.55    0.43
   5   8  -1    0.57    0.46
  -5   8   1    1.36    0.80
   5   8  -1    0.52    0.47
   4  -8  -1    2.41    0.65
  -4  -8   1    2.08    0.82
   4  -8  -1    1.76    0.53
   4  -8  -1    1.90    0.56
   4  -8  -1    1.76    0.49
   4   8  -1    1.54    0.47
   4   8  -1    2.76    0.69
  -4   8   1    3.30    0.83
   4   8  -1    2.19    0.62
  -4   8   1    2.03    0.71
  -3  -8   1    6.91    0.99
   3  -8  -1    8.33    1.08
  -3  -8   1    7.87    1.42
   3  -8  -1    5.41    1.12
   3  -8  -1    9.39    1.10
   3  -8  -1    8.47    0.99
   3  -8  -1    8.47    1.06
  -3   8   1    8.27    1.10
   3   8  -1    7.38    1.24
  -3   8   1    7.55    1.00
  -3   8   1    7.98    1.19
   3   8  -1    7.28    0.99
   3   8  -1    8.77    1.02
  -3   8   1    7.93    1.07
   3   8  -1    7.21    1.06
  -3   8   1    9.31    1.09
   3   8  -1    7.55    1.25
   3   8  -1    6.93    1.03
   3   8  -1    7.92    1.07
   2  -8  -1   66.48    7.40
  -2  -8   1   73.92    7.35
  -2  -8   1   72.39    7.42
   2  -8  -1   74.49    7.36
  -2  -8   1   58.47    7.38
  -2  -8   1   71.10    7.53
   2  -8  -1   58.31    7.35
  -2  -8   1   68.53    7.35
   2  -8  -1   73.95    7.44
  -2  -8   1   76.33    7.45
   2  -8  -1   70.87    7.43
  -2   8   1   76.81    7.56
  -2   8   1   72.03    7.37
   2   8  -1   70.28    7.36
  -2   8   1   73.97    7.37
   2   8  -1   62.13    7.54
   2   8  -1   71.93    7.42
   2   8  -1   65.70    7.38
   2   8  -1   67.88    7.41
   2   8  -1   75.22    7.37
  -2   8   1   75.48    7.44
  -1  -8   1    5.11    0.62
  -1  -8   1    5.22    0.63
  -1  -8   1    4.48    0.69
   1  -8  -1    5.01    0.63
  -1  -8   1    4.75    0.69
   1  -8  -1    4.36    0.62
   1  -8  -1    4.40    0.59
   1  -8  -1    5.16    0.67
  -1  -8   1    4.63    0.56
   1  -8  -1    4.94    0.68
   1  -8  -1    7.18    1.18
  -1   8   1    4.59    0.62
   1   8  -1    5.81    0.62
   1   8  -1    4.86    0.61
  -1   8   1    5.60    0.62
  -1   8   1    5.27    0.69
   1   8  -1    5.39    0.67
  -1   8   1    5.23    0.58
   1   8  -1    5.18    0.72
   1   8  -1    4.61    0.61
   1   8  -1    5.97    0.70
  -1   8   1    5.12    0.62
  -1   8   1    5.02    0.68
  -1   8   1    4.97    0.61
  -1   8   1    7.23    1.13
   0  -8   1   44.55    4.69
   0  -8   1   43.74    4.69
   0  -8   1   44.00    4.59
   0  -8  -1   42.80    4.64
   0  -8   1   48.67    4.69
   0  -8   1   43.67    4.63
   0  -8  -1   47.46    4.69
   0  -8  -1   44.55    4.72
   0  -8   1   42.18    4.64
   0  -8  -1   44.50    4.64
   0  -8  -1   46.28    4.65
   0  -8  -1   42.95    4.59
   0  -8  -1   47.45    4.70
   0  -8   1   42.94    4.65
   0   8  -1   39.57    4.63
   0   8   1   48.01    4.69
   0   8  -1   42.77    4.65
   0   8  -1   42.21    4.63
   0   8  -1   43.73    4.67
   0   8   1   41.52    4.58
   0   8  -1   46.19    4.70
   0   8  -1   42.01    4.88
   0   8   1   46.65    4.65
   0   8   1   42.82    4.64
   0   8   1   43.93    4.68
   0   8  -1   44.83    4.58
   0   8  -1   41.25    4.82
   0   8  -1   42.48    4.68
   0   8   1   45.36    4.64
  -1  -8  -1   76.17    7.96
  -1  -8  -1   78.35    7.98
  -1  -8  -1   80.73    7.94
   1  -8   1   77.48    7.92
  -1  -8  -1   76.39    7.94
   1  -8   1   78.74    7.97
  -1  -8  -1   80.89    8.01
   1  -8   1   77.80    7.96
   1  -8   1   78.53    8.02
  -1  -8  -1   77.34    8.01
   1  -8   1   72.45    7.92
  -1  -8  -1   71.87    8.17
   1  -8   1   80.00    7.98
   1  -8   1   66.90    7.96
  -1   8  -1   68.29    8.11
  -1   8  -1   77.24    7.96
   1   8   1   73.24    7.94
  -1   8  -1   76.23    7.97
   1   8   1   81.16    7.98
  -1   8  -1   75.57    8.01
   1   8   1   72.74    7.92
  -1   8  -1   73.52    7.94
   1   8   1   79.59    7.99
  -1   8  -1   76.34    7.92
  -1   8  -1   74.61    7.92
   1   8   1   76.18    7.92
  -1   8  -1   70.04    7.95
   1   8   1   76.79    7.96
   2  -8   1    0.20    0.17
   2  -8   1   -0.08    0.22
  -2  -8  -1   -0.73    0.34
  -2  -8  -1    0.57    0.39
  -2  -8  -1    0.02    0.16
  -2  -8  -1    0.18    0.15
   2  -8   1    0.14    0.19
  -2  -8  -1    0.09    0.25
   2  -8   1    0.44    0.15
   2  -8   1    0.41    0.29
  -2  -8  -1    0.07    0.21
   2  -8   1    0.05    0.10
   2   8   1    0.17    0.11
  -2   8  -1   -0.22    0.29
  -2   8  -1   -0.51    0.33
   2   8   1    0.10    0.19
   2   8   1    0.19    0.25
  -2   8  -1   -0.45    0.31
   2   8   1    0.09    0.16
  -2   8  -1    0.22    0.21
  -2   8  -1    0.16    0.29
   2   8   1   -0.54    0.27
  -2   8  -1    0.20    0.15
  -2   8  -1    0.06    0.18
   2   8   1    0.19    0.21
  -2   8  -1    0.03    0.15
   3  -8   1   30.92    3.20
  -3  -8  -1   27.53    3.31
   3  -8   1   26.79    3.16
   3  -8   1   28.49    3.18
  -3  -8  -1   26.27    3.26
   3  -8   1   28.53    3.07
   3   8   1   29.00    3.08
   3   8   1   26.51    3.15
  -3   8  -1   29.59    3.09
   3   8   1   27.97    3.25
  -3   8  -1   27.13    3.37
  -3   8  -1   27.80    3.12
   3   8   1   27.25    3.12
  -3   8  -1   24.67    3.21
  -3   8  -1   29.67    3.19
   3   8   1   27.72    3.15
  -3   8  -1   28.96    3.26
  -4  -8  -1   -0.24    0.51
   4  -8   1    0.36    0.42
   4  -8   1    0.30    0.28
   4  -8   1    0.32    0.39
   4  -8   1    0.63    0.34
   4   8   1    0.16    0.58
  -4   8  -1   -0.40    0.57
   4   8   1   -0.08    0.25
   4   8   1    0.72    0.35
   4   8   1   -0.09    0.25
   4   8   1    0.10    0.34
   5  -8   1    2.10    0.69
   5  -8   1    1.31    0.63
   5  -8   1    2.13    0.69
   5  -8   1    1.44    0.65
  -5  -8  -1    1.43    0.87
   5  -8   1    2.79    0.71
   5   8   1    2.25    0.76
  -5   8  -1    1.78    0.84
   5   8   1    2.26    0.71
   5   8   1    1.06    0.54
  -6  -8  -1   -2.92    1.48
  -6  -8  -1    0.27    1.01
   6  -8   1    1.73    0.84
   6  -8   1    0.03    0.55
   6  -8   1    1.15    0.70
   6   8   1    1.07    0.95
  -6   8  -1    1.25    0.81
   6   8   1    0.47    0.62
  -6   8  -1    1.22    1.05
   7  -8   1    0.18    0.85
   7  -8   1    0.96    0.99
  -7  -8  -1    1.39    1.63
   7  -8   1    1.21    0.93
   7   8   1   -0.78    0.92
   7   8   1   -0.72    0.86
   7   8   1   -0.12    0.81
  -7   8  -1   -0.02    1.58
  -7   8  -1    0.63    1.84
  -7  -9   1    0.04    1.66
   7  -9  -1    1.44    0.97
  -7  -9   1    1.06    2.01
   7  -9  -1    0.30    0.86
   7  -9  -1   -0.04    0.77
   7  -9  -1    0.46    0.73
  -7   9   1    0.23    1.25
   7   9  -1    1.31    0.81
  -7   9   1    2.62    1.63
   7   9  -1   -0.45    0.71
   7   9  -1    0.41    1.03
   6  -9  -1    0.69    0.68
   6  -9  -1    0.96    0.68
   6  -9  -1    0.72    0.61
   6  -9  -1    3.00    1.16
  -6  -9   1    3.48    1.51
  -6  -9   1    0.29    1.15
  -6   9   1   -0.29    1.06
   6   9  -1    0.98    0.63
   6   9  -1    0.57    0.66
   6   9  -1   -0.04    0.64
  -6   9   1    1.03    1.14
   6   9  -1    0.67    0.72
   5  -9  -1    4.32    0.89
  -5  -9   1    2.42    1.09
   5  -9  -1    5.67    1.11
  -5  -9   1    5.02    1.66
   5  -9  -1    3.85    1.05
   5  -9  -1    4.40    0.96
   5  -9  -1    3.45    0.89
  -5   9   1    1.60    0.87
  -5   9   1    3.84    1.08
   5   9  -1    4.59    1.01
   5   9  -1    3.97    0.88
   5   9  -1    5.10    1.11
   5   9  -1    2.63    0.82
   4  -9  -1    2.99    1.12
   4  -9  -1    2.67    0.71
   4  -9  -1    2.58    0.63
   4  -9  -1    2.58    0.58
  -4  -9   1    2.27    0.96
   4  -9  -1    1.81    0.55
  -4   9   1    2.68    0.81
   4   9  -1    1.64    0.52
   4   9  -1    1.48    0.54
   4   9  -1    1.92    0.53
   4   9  -1    1.82    0.57
   3  -9  -1   16.71    2.10
  -3  -9   1   18.05    2.03
   3  -9  -1   18.13    2.13
  -3  -9   1   16.33    2.22
   3  -9  -1   19.52    2.11
   3  -9  -1   18.88    2.03
   3  -9  -1   20.24    2.12
   3   9  -1   18.24    2.11
   3   9  -1   18.93    2.05
  -3   9   1   18.53    2.04
   3   9  -1   15.32    2.08
   3   9  -1   18.27    2.12
  -3   9   1   19.14    2.16
  -3   9   1   16.09    2.18
  -3   9   1   16.12    2.10
   3   9  -1   19.14    2.23
   3   9  -1   16.22    2.19
   3   9  -1   17.41    2.03
  -2  -9   1   13.09    1.49
  -2  -9   1   10.76    1.34
   2  -9  -1   10.28    1.34
   2  -9  -1   11.23    1.38
   2  -9  -1   12.28    1.30
  -2  -9   1   11.45    1.29
   2  -9  -1   10.13    1.33
  -2  -9   1   11.13    1.37
   2  -9  -1   11.18    1.37
  -2   9   1   11.62    1.37
   2   9  -1   13.89    1.63
   2   9  -1   12.20    1.40
   2   9  -1   11.69    1.30
   2   9  -1   11.25    1.48
   2   9  -1   10.75    1.30
   2   9  -1   10.69    1.36
  -2   9   1   11.70    1.31
  -2   9   1   13.23    1.40
  -2   9   1   12.56    1.55
  -2   9   1   12.67    1.36
  -2   9   1   10.25    1.34
   2   9  -1   11.27    1.36
  -1  -9   1   66.95    7.39
  -1  -9   1   73.66    7.52
  -1  -9   1   70.23    7.47
   1  -9  -1   70.86    7.38
  -1  -9   1   69.48    7.45
   1  -9  -1   69.34    7.44
   1  -9  -1   71.67    7.42
   1  -9  -1   68.81    7.38
   1  -9  -1   69.64    7.44
   1  -9  -1   84.48    8.30
   1  -9  -1   70.42    7.42
  -1  -9   1   75.88    7.41
  -1  -9   1   69.57    7.40
  -1   9   1   67.31    7.41
  -1   9   1   65.11    7.62
  -1   9   1   70.63    7.39
   1   9  -1   70.59    7.40
   1   9  -1   74.74    7.40
   1   9  -1   77.65    7.52
   1   9  -1   70.90    7.44
  -1   9   1   70.46    7.39
   1   9  -1   74.41    7.46
   1   9  -1   65.61    7.38
  -1   9   1   67.23    7.35
  -1   9   1   73.98    7.44
  -1   9   1   69.14    7.45
   0  -9  -1  136.90   14.57
   0  -9   1  133.90   14.61
   0  -9  -1  142.28   14.62
   0  -9  -1  150.25   14.69
   0  -9   1  137.58   14.66
   0  -9   1  141.49   14.57
   0  -9   1  137.69   14.62
   0  -9   1  139.87   14.67
   0  -9  -1  146.97   14.68
   0  -9  -1  151.19   14.72
   0  -9   1  134.23   14.63
   0  -9  -1  141.68   14.63
   0  -9   1  152.42   14.61
   0  -9  -1  146.84   14.64
   0   9   1  141.90   14.63
   0   9   1  130.88   14.56
   0   9  -1  144.68   14.68
   0   9  -1  133.10   14.56
   0   9   1  153.37   14.69
   0   9   1  137.48   14.88
   0   9  -1  133.01   14.62
   0   9  -1  136.12   14.90
   0   9  -1  131.10   14.63
   0   9  -1  137.51   14.66
   0   9   1  150.90   14.69
   0   9  -1  145.12   14.68
   0   9  -1  132.31   14.84
   0   9   1  146.12   14.63
   0   9  -1  133.85   14.61
   0   9   1  142.68   14.62
  -1  -9  -1   17.61    2.05
   1  -9   1   18.70    2.11
  -1  -9  -1   17.99    2.32
  -1  -9  -1   18.41    2.05
  -1  -9  -1   19.76    2.13
  -1  -9  -1   20.76    2.14
   1  -9   1   18.61    2.03
   1  -9   1   17.49    2.08
  -1  -9  -1   19.89    2.11
   1  -9   1   19.07    2.04
  -1  -9  -1   21.92    2.06
   1  -9   1   18.25    2.05
   1  -9   1   18.17    2.12
   1  -9   1   17.75    2.09
  -1   9  -1   17.59    2.08
  -1   9  -1   21.12    2.12
  -1   9  -1   16.05    2.29
   1   9   1   17.72    2.05
  -1   9  -1   18.68    2.07
  -1   9  -1   17.61    2.24
   1   9   1   19.24    2.04
  -1   9  -1   18.18    2.04
   1   9   1   17.93    2.04
  -1   9  -1   19.42    2.14
   1   9   1   20.96    2.11
  -1   9  -1   19.29    2.08
   1   9   1   18.62    2.10
  -1   9  -1   18.31    2.04
  -1   9  -1   17.91    2.05
   2  -9   1   49.72    5.42
  -2  -9  -1   51.38    5.50
   2  -9   1   49.72    5.39
   2  -9   1   50.52    5.41
  -2  -9  -1   47.12    5.42
   2  -9   1   50.95    5.33
  -2  -9  -1   52.86    5.32
  -2  -9  -1   50.38    5.43
   2  -9   1   52.02    5.44
  -2  -9  -1   52.03    5.42
  -2  -9  -1   51.72    5.66
  -2  -9  -1   52.01    5.34
  -2  -9  -1   47.11    5.33
  -2   9  -1   50.17    5.42
  -2   9  -1   53.73    5.38
   2   9   1   49.15    5.41
  -2   9  -1   46.65    5.41
   2   9   1   49.19    5.40
   2   9   1   52.89    5.63
  -2   9  -1   51.85    5.50
  -2   9  -1   47.66    5.53
   2   9   1   54.89    5.40
   2   9   1   52.69    5.41
  -2   9  -1   50.30    5.33
  -2   9  -1   50.15    5.36
   2   9   1   47.23    5.38
   2   9   1   51.68    5.33
  -2   9  -1   48.52    5.62
  -2   9  -1   52.54    5.43
   3  -9   1    8.48    1.07
  -3  -9  -1    7.45    1.13
   3  -9   1    9.12    1.43
  -3  -9  -1    9.80    1.33
   3  -9   1    8.99    1.18
  -3  -9  -1    8.31    1.55
  -3  -9  -1    9.12    1.15
   3  -9   1    7.95    1.18
  -3  -9  -1    7.71    1.19
   3   9   1    9.78    1.12
  -3   9  -1   10.07    1.31
   3   9   1   10.14    1.56
  -3   9  -1    8.45    1.10
  -3   9  -1    8.30    1.37
   3   9   1    8.71    1.14
  -3   9  -1   10.59    1.37
   3   9   1    8.18    1.15
   3   9   1    9.24    1.18
   3   9   1    8.46    1.16
  -3   9  -1    9.12    1.48
  -3   9  -1    8.38    1.11
   4  -9   1    9.03    1.58
   4  -9   1   11.40    1.35
  -4  -9  -1    7.81    1.67
   4  -9   1    8.70    1.51
   4  -9   1    7.31    1.13
   4   9   1    9.49    1.28
   4   9   1   11.10    1.64
   4   9   1    8.06    1.29
   4   9   1    8.03    1.41
   4   9   1    8.06    1.23
  -4   9  -1    8.94    1.59
   5  -9   1    1.90    0.77
   5  -9   1    1.53    0.50
   5  -9   1    1.39    0.56
  -5  -9  -1    1.24    0.96
   5  -9   1    0.76    0.46
   5   9   1    1.24    0.60
  -5   9  -1    0.86    0.71
   5   9   1    2.10    0.77
   5   9   1    0.75    0.54
   5   9   1    0.96    0.60
  -6  -9  -1    2.21    1.53
  -6  -9  -1    1.96    1.14
   6  -9   1   -0.09    0.62
   6  -9   1    0.40    0.52
   6  -9   1    0.73    0.78
   6   9   1    0.79    0.68
  -6   9  -1    1.21    1.09
   6   9   1    0.49    0.86
  -6   9  -1    0.18    1.07
  -7  -9  -1    1.34    1.58
   7  -9   1    0.22    0.71
   7  -9   1   -0.23    0.92
  -7  -9  -1    0.76    2.21
   7  -9   1    0.03    0.99
   7   9   1    0.64    0.79
   7   9   1    0.77    0.83
  -7   9  -1   -0.89    1.43
  -7   9  -1   -1.25    1.41
   7   9   1   -0.61    1.01
   7 -10  -1    0.07    0.89
   7 -10  -1    0.44    0.77
  -7 -10   1    0.87    1.69
   7 -10  -1   -1.50    0.77
  -7 -10   1    0.99    1.94
   7 -10  -1   -0.10    0.85
   7  10  -1    0.99    0.86
   7  10  -1    2.42    0.91
  -7  10   1    0.18    1.56
   6 -10  -1    1.20    0.69
   6 -10  -1    0.94    0.59
   6 -10  -1    1.09    0.76
  -6 -10   1   -0.79    1.17
   6 -10  -1    0.33    0.70
  -6 -10   1    2.46    1.66
  -6  10   1   -0.13    0.96
   6  10  -1    1.56    0.74
   6  10  -1    0.83    1.11
   6  10  -1    2.24    0.94
  -6  10   1   -0.20    1.12
   6  10  -1    0.62    0.80
   5 -10  -1    0.50    0.56
   5 -10  -1    0.56    0.49
   5 -10  -1    2.23    0.74
  -5 -10   1    0.37    0.87
  -5 -10   1    1.45    1.14
   5 -10  -1    1.88    0.60
   5  10  -1    2.29    0.69
   5  10  -1    0.48    0.50
  -5  10   1    2.72    0.83
   5  10  -1    0.85    0.52
  -5  10   1    1.16    0.86
   5  10  -1    1.45    0.57
  -4 -10   1    6.81    1.53
   4 -10  -1    5.96    1.28
   4 -10  -1    7.15    1.18
   4 -10  -1    9.55    1.44
   4 -10  -1    8.38    1.32
   4  10  -1    7.94    1.34
  -4  10   1   10.11    1.69
   4  10  -1    7.59    1.28
   4  10  -1    6.82    1.22
   4  10  -1    7.95    1.23
  -4  10   1    5.20    1.36
   4  10  -1    5.83    1.17
   4  10  -1    8.80    1.39
   4  10  -1    8.01    1.13
  -3 -10   1    6.91    1.37
   3 -10  -1    5.52    1.07
   3 -10  -1    7.74    1.03
  -3 -10   1    6.34    0.93
  -3 -10   1    7.05    1.00
  -3 -10   1    7.22    1.03
   3 -10  -1    8.01    1.03
   3 -10  -1    7.63    0.93
  -3  10   1    8.06    1.06
   3  10  -1    5.67    1.04
   3  10  -1    7.85    1.29
  -3  10   1    8.46    1.23
   3  10  -1    7.29    0.90
   3  10  -1    7.24    0.92
   3  10  -1    7.28    1.01
   3  10  -1    7.26    1.28
  -3  10   1    6.17    1.15
   3  10  -1    6.86    0.98
  -3  10   1    8.62    1.41
   3  10  -1    6.28    0.96
  -3  10   1    6.70    0.92
   2 -10  -1   80.64    8.13
   2 -10  -1   75.31    8.15
  -2 -10   1   79.29    8.14
   2 -10  -1   74.66    8.16
   2 -10  -1   77.01    8.06
   2 -10  -1   79.47    8.37
  -2 -10   1   76.32    8.27
  -2 -10   1   78.16    8.07
   2 -10  -1   68.03    8.11
  -2 -10   1   81.82    8.18
  -2 -10   1   75.04    8.15
  -2  10   1   74.96    8.24
   2  10  -1   75.71    8.14
  -2  10   1   79.43    8.35
  -2  10   1   79.15    8.16
   2  10  -1   81.62    8.08
  -2  10   1   77.28    8.14
   2  10  -1   78.24    8.20
   2  10  -1   74.80    8.36
   2  10  -1   76.20    8.07
   2  10  -1   75.37    8.12
  -2  10   1   73.91    8.12
   2  10  -1   79.46    8.16
   2  10  -1   76.75    8.26
  -2  10   1   78.88    8.12
  -2  10   1   78.52    8.08
   1 -10  -1  111.80   11.51
   1 -10  -1  104.95   11.50
  -1 -10   1  110.86   11.59
  -1 -10   1  112.93   11.51
   1 -10  -1  106.61   11.47
   1 -10  -1  108.66   11.44
  -1 -10   1  105.31   11.44
   1 -10  -1  104.57   11.44
  -1 -10   1  106.55   11.45
   1 -10  -1  111.94   11.76
  -1 -10   1  120.86   11.67
   1 -10  -1  108.63   11.47
  -1 -10   1  114.41   11.46
  -1  10   1  116.02   11.75
   1  10  -1  104.37   11.44
   1  10  -1  117.01   11.59
  -1  10   1  117.02   11.52
  -1  10   1  106.90   11.46
   1  10  -1  107.49   11.45
  -1  10   1  112.73   11.53
   1  10  -1  110.55   11.52
   1  10  -1  109.70   11.52
  -1  10   1  109.02   11.44
   1  10  -1  108.21   11.44
  -1  10   1  108.04   11.45
   0 -10   1   46.61    4.31
   0 -10  -1   39.63    4.32
   0 -10  -1   37.78    4.23
   0 -10   1   42.86    4.23
   0 -10  -1   35.19    4.16
   0 -10  -1   38.01    4.28
   0 -10  -1   39.15    4.29
   0 -10   1   45.77    4.30
   0 -10   1   37.81    4.15
   0 -10  -1   35.68    4.22
   0 -10  -1   51.37    4.84
   0 -10   1   42.07    4.24
   0 -10   1   39.00    4.16
   0 -10   1   45.73    4.26
   0 -10  -1   36.98    4.24
   0  10  -1   47.81    4.32
   0  10   1   38.63    4.30
   0  10   1   38.30    4.24
   0  10  -1   42.80    4.23
   0  10  -1   40.04    4.27
   0  10  -1   38.19    4.15
   0  10   1   33.58    4.22
   0  10  -1   37.99    4.52
   0  10  -1   42.63    4.23
   0  10  -1   43.12    4.29
   0  10   1   37.24    4.22
   0  10  -1   39.32    4.16
   0  10  -1   41.26    4.25
   0  10   1   33.10    4.46
   0  10   1   40.43    4.29
  -1 -10  -1   48.79    5.24
  -1 -10  -1   47.43    5.11
   1 -10   1   50.41    5.16
   1 -10   1   49.39    5.18
  -1 -10  -1   44.49    5.10
   1 -10   1   47.49    5.09
  -1 -10  -1   52.66    5.46
   1 -10   1   49.31    5.17
   1 -10   1   48.77    5.09
  -1 -10  -1   49.25    5.19
  -1 -10  -1   51.45    5.11
   1 -10   1   46.79    5.11
   1 -10   1   46.79    5.15
   1  10   1   51.12    5.10
   1  10   1   48.66    5.16
  -1  10  -1   50.20    5.20
   1  10   1   42.88    5.51
   1  10   1   48.99    5.11
  -1  10  -1   43.12    5.12
   1  10   1   49.58    5.17
  -1  10  -1   53.23    5.17
  -1  10  -1   48.64    5.10
  -1  10  -1   46.21    5.34
   1  10   1   52.62    5.11
  -1  10  -1   45.81    5.12
  -1  10  -1   46.62    5.09
  -1  10  -1   40.28    5.35
   2 -10   1    2.00    0.38
  -2 -10  -1    2.44    0.48
   2 -10   1    2.08    0.44
  -2 -10  -1    3.46    0.54
   2 -10   1    1.84    0.44
  -2 -10  -1    2.22    0.49
  -2 -10  -1    3.50    0.68
  -2 -10  -1    2.95    0.66
   2 -10   1    2.61    0.56
  -2 -10  -1    2.30    0.38
  -2 -10  -1    2.07    0.77
  -2 -10  -1    1.56    0.53
   2 -10   1    2.00    0.52
   2 -10   1    1.99    0.48
  -2  10  -1    1.60    0.36
  -2  10  -1    1.59    0.59
  -2  10  -1    1.48    0.57
  -2  10  -1    2.60    0.56
  -2  10  -1    1.86    0.47
   2  10   1    1.21    0.52
  -2  10  -1    1.90    0.52
  -2  10  -1    1.76    0.38
   2  10   1    3.22    0.52
   2  10   1    1.13    0.33
   2  10   1    1.93    0.53
   2  10   1    3.11    0.62
  -2  10  -1    1.12    0.72
  -2  10  -1    1.82    0.54
   2  10   1    1.36    0.38
   2  10   1    3.25    0.57
  -3 -10  -1   38.86    4.07
  -3 -10  -1   39.08    4.42
  -3 -10  -1   31.23    4.09
  -3 -10  -1   35.60    4.29
   3 -10   1   44.06    4.23
   3 -10   1   39.73    4.08
  -3 -10  -1   35.48    4.10
   3 -10   1   41.16    4.21
   3 -10   1   37.54    4.19
  -3  10  -1   40.05    4.09
   3  10   1   38.11    4.07
  -3  10  -1   41.17    4.29
   3  10   1   39.92    4.16
  -3  10  -1   40.86    4.24
   3  10   1   38.62    4.18
  -3  10  -1   33.60    4.24
  -3  10  -1   31.80    4.27
   3  10   1   31.48    4.06
   3  10   1   43.87    4.22
   4 -10   1    1.37    0.45
   4 -10   1    0.89    0.52
  -4 -10  -1    2.13    0.93
   4 -10   1    0.86    0.39
   4 -10   1    0.86    0.41
  -4 -10  -1    1.41    0.78
  -4  10  -1    0.94    0.65
   4  10   1    1.34    0.42
   4  10   1    1.85    0.59
   4  10   1    1.64    0.40
   4  10   1    1.76    0.53
  -4  10  -1    1.11    0.62
   4  10   1    1.10    0.75
   5 -10   1    2.09    0.61
   5 -10   1    2.14    0.78
  -5 -10  -1    2.39    1.07
   5 -10   1    1.45    0.75
   5 -10   1    1.75    0.61
   5  10   1    2.18    0.79
   5  10   1    1.14    0.60
  -5  10  -1    3.80    0.89
   5  10   1    3.31    0.78
   5  10   1    1.40    0.62
   6 -10   1    2.01    0.81
  -6 -10  -1    1.08    1.21
   6 -10   1    2.34    0.87
   6 -10   1    2.21    0.87
   6  10   1    3.03    1.19
  -6  10  -1    0.68    0.84
  -6  10  -1    2.75    1.15
   6  10   1    1.35    1.00
  -7 -10  -1   -0.17    1.96
   7 -10   1   -0.14    0.98
   7 -10   1    0.85    1.00
   7 -10   1   -0.24    0.95
  -7 -10  -1    1.30    1.73
   7  10   1   -0.45    1.02
   7  10   1    0.70    0.97
  -7  10  -1   -2.06    1.52
   7  10   1    0.13    1.02
   7 -11  -1   -1.05    0.75
   7 -11  -1    1.98    1.02
  -7 -11   1    2.25    1.55
  -7 -11   1   -1.05    1.79
   7 -11  -1    0.57    0.90
   7 -11  -1    0.51    0.86
  -7  11   1   -1.68    1.23
   7  11  -1    0.12    1.11
   7  11  -1    0.83    0.88
   7  11  -1    0.25    0.99
  -7  11   1    0.64    1.65
  -6 -11   1   -0.83    1.11
   6 -11  -1    0.95    0.72
   6 -11  -1    0.49    0.60
   6 -11  -1    0.15    0.58
  -6 -11   1   -0.01    1.22
  -6  11   1    1.18    1.09
   6  11  -1    0.33    0.71
  -6  11   1    1.44    1.25
   6  11  -1    0.57    0.67
   5 -11  -1    6.28    1.32
   5 -11  -1    2.91    0.93
   5 -11  -1    3.14    0.95
  -5 -11   1    5.42    1.43
  -5 -11   1    6.41    1.74
   5 -11  -1    7.94    1.16
   5  11  -1    5.25    1.09
   5  11  -1    5.84    1.07
   5  11  -1    6.16    1.20
  -5  11   1    3.83    1.11
   5  11  -1    4.82    1.06
   5  11  -1    5.20    1.13
  -5  11   1    4.99    1.12
   4 -11  -1    1.87    0.54
   4 -11  -1    0.81    0.46
  -4 -11   1    1.87    0.84
   4 -11  -1    1.25    0.44
   4 -11  -1    0.44    0.48
   4  11  -1    0.97    0.42
   4  11  -1    0.33    0.64
   4  11  -1    1.18    0.47
  -4  11   1    0.61    0.67
   4  11  -1    1.37    0.70
   4  11  -1    0.45    0.39
   4  11  -1    1.18    0.47
   4  11  -1    2.10    0.47
  -3 -11   1   18.88    2.50
   3 -11  -1   22.54    2.58
   3 -11  -1   22.27    2.56
   3 -11  -1   25.53    2.45
   3 -11  -1   25.20    2.55
  -3 -11   1   16.82    2.46
  -3 -11   1   19.78    2.67
   3  11  -1   17.06    2.46
   3  11  -1   25.78    2.79
   3  11  -1   20.08    2.67
  -3  11   1   23.49    2.64
  -3  11   1   19.98    2.65
   3  11  -1   24.37    2.55
   3  11  -1   22.98    2.46
   3  11  -1   23.34    2.56
  -3  11   1   19.19    2.59
   3  11  -1   22.83    2.53
  -3  11   1   24.53    2.48
   3  11  -1   24.00    2.45
   2 -11  -1   12.18    1.56
  -2 -11   1   12.42    1.46
  -2 -11   1   12.41    1.41
  -2 -11   1   10.88    1.52
  -2 -11   1   11.39    1.53
  -2 -11   1   12.72    1.51
   2 -11  -1   13.33    1.48
  -2 -11   1   11.88    1.61
  -2 -11   1   11.94    1.48
   2 -11  -1   13.84    1.52
  -2 -11   1   12.01    1.44
   2 -11  -1   14.75    2.15
   2 -11  -1   12.96    1.51
   2  11  -1   11.31    1.49
  -2  11   1   13.19    1.52
   2  11  -1   13.35    1.65
  -2  11   1   14.36    2.52
   2  11  -1   12.06    1.48
  -2  11   1   13.09    1.65
  -2  11   1   12.01    1.50
   2  11  -1   12.54    1.77
  -2  11   1   13.56    1.43
  -2  11   1   12.51    1.49
   2  11  -1   11.23    1.52
   2  11  -1   15.31    1.53
   2  11  -1   12.78    1.41
   1 -11  -1   93.96    9.64
  -1 -11   1   94.50    9.66
   1 -11  -1   91.56    9.58
  -1 -11   1   91.69    9.58
   1 -11  -1   85.29    9.88
   1 -11  -1   92.49    9.65
   1 -11  -1   94.04    9.57
  -1 -11   1   94.67    9.71
  -1 -11   1   96.93    9.66
   1 -11  -1   88.29    9.58
   1 -11  -1   89.18    9.56
  -1 -11   1   89.17    9.56
  -1 -11   1   88.07    9.57
  -1  11   1   92.88    9.62
   1  11  -1   91.66    9.57
  -1  11   1   88.22    9.56
   1  11  -1   86.48    9.56
   1  11  -1   91.50    9.63
  -1  11   1  101.06    9.73
   1  11  -1   88.06    9.93
   1  11  -1   89.90    9.57
  -1  11   1   86.92    9.57
  -1  11   1   85.49    9.86
   1  11  -1  100.21    9.70
  -1  11   1   88.34    9.58
   1  11  -1  101.13    9.67
   0 -11  -1  175.60   18.92
   0 -11   1  181.29   18.85
   0 -11  -1  176.41   18.92
   0 -11  -1  188.15   19.01
   0 -11   1  174.91   18.93
   0 -11   1  185.88   18.98
   0 -11   1  175.24   18.91
   0 -11  -1  190.67   18.96
   0 -11  -1  177.98   19.24
   0 -11   1  182.48   18.93
   0 -11  -1  178.13   18.98
   0 -11  -1  181.71   18.86
   0 -11   1  183.12   18.99
   0  11  -1  173.76   18.91
   0  11   1  194.33   18.99
   0  11  -1  179.61   18.92
   0  11   1  170.51   18.85
   0  11   1  183.23   18.99
   0  11  -1  193.91   19.00
   0  11   1  163.01   19.37
   0  11   1  194.05   18.94
   0  11   1  178.62   18.92
   0  11  -1  204.04   19.42
   0  11  -1  197.63   18.98
   0  11  -1  171.50   18.84
   0  11  -1  187.90   18.98
   0  11   1  186.48   18.93
   0  11  -1  176.54   18.93
  -1 -11  -1   22.32    2.59
  -1 -11  -1   21.90    2.44
   1 -11   1   26.22    2.44
   1 -11   1   22.82    2.44
   1 -11   1   24.66    2.51
   1 -11   1   23.06    2.43
  -1 -11  -1   19.51    2.42
   1 -11   1   22.80    2.49
  -1 -11  -1   19.35    2.52
  -1 -11  -1   19.11    2.44
  -1 -11  -1   18.15    2.71
   1 -11   1   27.49    2.53
  -1 -11  -1   22.89    2.52
  -1  11  -1   25.96    2.45
   1  11   1   20.27    2.49
   1  11   1   19.32    2.42
   1  11   1   19.15    2.42
  -1  11  -1   24.04    2.48
  -1  11  -1   25.14    2.56
   1  11   1   22.81    2.44
   1  11   1   16.10    2.65
  -1  11  -1   21.93    2.77
  -1  11  -1   18.24    2.65
  -1  11  -1   26.19    2.52
  -1  11  -1   21.33    2.45
  -1  11  -1   27.08    2.53
   1  11   1   18.33    2.49
  -1  11  -1   24.41    2.44
   2 -11   1   80.12    9.16
  -2 -11  -1   99.04    9.56
   2 -11   1   88.06    9.06
  -2 -11  -1   90.42    9.11
  -2 -11  -1   89.82    9.05
   2 -11   1   90.40    9.22
  -2 -11  -1   85.74    9.18
  -2 -11  -1   87.30    9.27
   2 -11   1   88.12    9.20
  -2 -11  -1   88.86    9.19
   2 -11   1   87.77    9.17
  -2 -11  -1   86.35    9.20
   2 -11   1   90.69    9.19
  -2 -11  -1   79.08    9.11
  -2  11  -1   80.49    9.25
  -2  11  -1   91.01    9.11
   2  11   1   90.30    9.45
   2  11   1   81.51    9.17
   2  11   1   87.36    9.06
   2  11   1   84.75    9.16
  -2  11  -1   83.36    9.46
   2  11   1   86.66    9.17
  -2  11  -1   90.53    9.18
   2  11   1   87.48    9.17
  -2  11  -1   89.31    9.07
  -2  11  -1   83.70    9.36
  -2  11  -1   81.06    9.17
  -2  11  -1   89.75    9.17
  -2  11  -1   83.90    9.14
  -3 -11  -1    8.51    1.23
  -3 -11  -1    9.69    1.17
   3 -11   1   11.50    1.33
   3 -11   1    9.58    1.17
  -3 -11  -1    6.66    1.57
   3 -11   1    9.43    1.28
   3 -11   1    9.99    1.30
  -3 -11  -1    8.88    1.35
  -3  11  -1    8.87    1.23
  -3  11  -1    9.43    1.68
  -3  11  -1    7.60    1.51
   3  11   1   10.85    1.63
   3  11   1    9.45    1.26
  -3  11  -1    9.16    1.21
   3  11   1    9.70    1.24
   3  11   1   10.35    1.18
   3  11   1    9.48    1.27
  -3  11  -1   10.58    1.30
   3  11   1    9.97    1.72
  -3  11  -1   12.86    1.45
  -3  11  -1   10.25    1.58
   4 -11   1   12.27    1.74
   4 -11   1   14.66    1.79
   4 -11   1   13.21    1.80
   4 -11   1   12.58    1.64
  -4 -11  -1   13.97    2.50
  -4  11  -1   14.42    2.66
   4  11   1   15.43    2.04
  -4  11  -1   16.80    1.95
   4  11   1   12.88    1.73
   4  11   1   12.11    1.63
  -4  11  -1   10.92    2.00
  -4  11  -1   15.22    2.12
   4  11   1   11.96    1.73
   4  11   1   14.53    1.74
   5 -11   1    0.76    0.46
   5 -11   1    2.33    0.74
   5 -11   1    0.80    0.43
   5 -11   1    0.73    0.54
  -5 -11  -1    2.68    1.11
   5  11   1    1.54    0.59
   5  11   1    0.35    0.46
  -5  11  -1    1.74    0.88
   5  11   1    1.47    0.68
   5  11   1    0.96    0.56
   6 -11   1    0.93    0.70
   6 -11   1    1.94    0.83
   6 -11   1    1.12    0.68
  -6 -11  -1    1.59    1.27
  -6  11  -1    2.71    1.09
   6  11   1   -0.09    0.64
   6  11   1    0.98    0.66
  -6  11  -1    0.50    0.95
   6  11   1    0.79    0.84
  -7 -11  -1   -1.24    2.17
   7 -11   1    1.57    0.89
   7 -11   1    0.01    0.92
   7 -11   1    0.54    0.81
  -7 -11  -1   -0.58    1.72
  -7  11  -1   -0.15    1.59
   7  11   1    0.79    0.95
  -7  11  -1   -0.05    1.50
   7  11   1    0.76    1.24
   7  11   1   -0.10    0.84
  -7 -12   1    0.43    1.44
   7 -12  -1    0.62    0.96
  -7 -12   1    0.24    1.83
   7 -12  -1    0.29    0.78
   7 -12  -1    0.20    1.05
   7  12  -1    0.43    1.10
   7  12  -1    0.72    0.87
   7  12  -1    1.82    0.94
  -7  12   1   -1.82    1.57
  -7  12   1   -1.79    1.25
  -6 -12   1    0.96    1.43
  -6 -12   1   -0.16    1.15
   6 -12  -1    0.59    0.71
   6 -12  -1    0.75    0.66
   6 -12  -1    1.19    0.72
   6  12  -1    1.53    0.69
  -6  12   1   -1.17    0.96
  -6  12   1    0.08    1.06
   6  12  -1    0.47    0.65
   6  12  -1    1.02    0.81
   5 -12  -1    0.78    0.50
  -5 -12   1    1.06    0.88
   5 -12  -1    1.36    0.66
  -5 -12   1    1.79    1.12
   5 -12  -1    0.80    0.55
   5 -12  -1    1.66    0.53
  -5  12   1    1.03    0.76
   5  12  -1   -0.21    0.55
   5  12  -1    2.06    0.77
  -5  12   1    0.94    0.79
   5  12  -1    0.71    0.47
   5  12  -1    1.41    0.53
   4 -12  -1    9.20    1.40
   4 -12  -1   10.18    1.36
   4 -12  -1   10.26    1.40
  -4 -12   1    8.91    2.03
   4 -12  -1   10.62    1.47
  -4  12   1   11.77    1.66
  -4  12   1   16.61    2.03
   4  12  -1    9.79    1.43
  -4  12   1   10.28    1.95
   4  12  -1   10.08    1.44
   4  12  -1   10.27    1.79
   4  12  -1   11.24    1.55
   4  12  -1   13.76    1.98
   4  12  -1   10.70    1.37
  -3 -12   1    6.11    0.94
   3 -12  -1    1.99    0.61
  -3 -12   1    2.58    0.85
   3 -12  -1    3.52    0.60
   3 -12  -1    2.93    0.64
   3 -12  -1    3.71    0.68
   3  12  -1    2.04    0.55
   3  12  -1    1.62    0.59
   3  12  -1    3.81    0.66
  -3  12   1    3.04    0.94
   3  12  -1    2.69    0.57
  -3  12   1    2.46    0.81
   3  12  -1    3.42    0.56
   3  12  -1    3.32    0.91
  -3  12   1    2.18    0.73
  -3  12   1    3.59    0.60
   2 -12  -1   16.64    2.05
   2 -12  -1   18.77    2.05
   2 -12  -1   19.02    2.02
  -2 -12   1   17.93    2.19
  -2 -12   1   16.48    1.99
  -2 -12   1   18.80    2.00
   2 -12  -1   13.52    2.04
  -2 -12   1   19.55    2.04
  -2 -12   1   19.15    2.07
   2 -12  -1   17.59    2.33
  -2 -12   1   19.01    1.95
   2 -12  -1   18.54    2.05
  -2 -12   1   15.91    2.07
  -2 -12   1   15.78    2.08
  -2  12   1   17.80    2.30
  -2  12   1   18.36    2.06
   2  12  -1   18.74    2.04
   2  12  -1   16.66    2.09
  -2  12   1   18.25    2.17
  -2  12   1   17.47    2.05
  -2  12   1   17.08    2.05
   2  12  -1   19.58    1.95
  -2  12   1   17.56    2.02
   2  12  -1   19.35    2.38
   2  12  -1   17.09    2.05
   2  12  -1   19.09    2.22
  -2  12   1   15.65    1.98
  -2  12   1   18.18    1.95
  -1 -12   1  101.55   10.44
   1 -12  -1  102.08   10.36
  -1 -12   1  102.19   10.43
   1 -12  -1   97.38   10.43
  -1 -12   1   99.67   10.34
   1 -12  -1  101.25   10.42
  -1 -12   1  108.72   10.51
   1 -12  -1   98.99   10.36
   1 -12  -1  101.92   10.73
  -1 -12   1   97.23   10.35
   1 -12  -1   99.35   10.34
  -1 -12   1   97.02   10.36
   1 -12  -1   98.40   10.34
   1  12  -1   98.33   10.43
  -1  12   1   97.14   10.43
  -1  12   1   97.56   10.34
   1  12  -1   93.21   10.34
   1  12  -1   90.64   10.68
   1  12  -1   97.95   10.34
   1  12  -1  101.55   10.47
   1  12  -1   99.89   10.34
  -1  12   1   99.56   10.69
  -1  12   1  104.97   10.43
  -1  12   1   94.74   10.35
  -1  12   1   98.59   10.35
   1  12  -1   96.11   10.41
   0 -12   1   24.91    2.61
   0 -12   1   23.02    2.63
   0 -12   1   23.71    2.66
   0 -12   1   22.97    2.51
   0 -12  -1   24.67    2.67
   0 -12  -1   23.67    2.65
   0 -12  -1   26.14    2.66
   0 -12  -1   23.38    2.62
   0 -12   1   25.96    2.66
   0 -12   1   22.89    2.59
   0 -12  -1   23.43    2.60
   0 -12  -1   24.19    2.96
   0 -12  -1   22.94    2.52
   0  12   1   25.36    2.68
   0  12   1   24.22    2.95
   0  12  -1   24.09    2.65
   0  12   1   26.91    2.68
   0  12   1   24.24    2.62
   0  12  -1   25.39    2.68
   0  12   1   20.66    2.51
   0  12  -1   25.19    2.60
   0  12   1   22.15    2.62
   0  12  -1   26.10    2.67
   0  12   1   24.22    2.60
   0  12  -1   23.67    2.62
   0  12  -1   22.12    2.62
   0  12  -1   22.53    2.50
   1 -12   1   24.33    2.71
  -1 -12  -1   22.99    2.71
   1 -12   1   27.65    2.81
  -1 -12  -1   26.75    2.85
   1 -12   1   25.11    2.77
  -1 -12  -1   20.78    3.00
  -1 -12  -1   24.92    2.80
   1 -12   1   24.60    2.79
   1 -12   1   25.27    2.70
  -1 -12  -1   26.00    2.80
  -1 -12  -1   24.43    2.71
   1 -12   1   25.26    2.77
   1 -12   1   26.22    2.71
  -1  12  -1   27.17    2.80
  -1  12  -1   24.70    2.72
  -1  12  -1   26.85    2.79
   1  12   1   23.26    2.70
  -1  12  -1   21.89    2.78
  -1  12  -1   20.55    2.93
  -1  12  -1   25.54    2.72
   1  12   1   25.48    2.71
  -1  12  -1   24.37    2.74
  -1  12  -1   25.68    2.71
   1  12   1   24.10    2.80
  -1  12  -1   22.78    3.05
   1  12   1   26.78    2.81
  -2 -12  -1    2.49    0.70
  -2 -12  -1    2.32    0.56
  -2 -12  -1    2.97    0.60
  -2 -12  -1    2.73    0.91
   2 -12   1    1.77    0.49
  -2 -12  -1    2.44    0.60
   2 -12   1    2.15    0.52
  -2 -12  -1    2.59    0.68
   2 -12   1    3.08    0.64
  -2 -12  -1    2.61    0.37
   2 -12   1    1.79    0.39
   2 -12   1    2.98    0.64
   2 -12   1    3.05    0.64
   2  12   1    2.27    0.79
   2  12   1    2.77    0.38
  -2  12  -1    2.41    0.64
  -2  12  -1    3.40    0.56
  -2  12  -1    3.44    0.63
   2  12   1    2.43    0.64
  -2  12  -1    3.65    0.66
   2  12   1    2.08    0.49
  -2  12  -1    4.43    0.62
  -2  12  -1    3.08    0.47
  -2  12  -1    2.48    0.80
  -2  12  -1    2.87    0.65
   2  12   1    3.16    0.64
   2  12   1    2.44    0.51
  -2  12  -1    3.49    0.55
  -2  12  -1    3.41    0.77
  -2  12  -1    2.49    0.72
   3 -12   1   36.74    3.59
   3 -12   1   32.23    3.41
  -3 -12  -1   30.40    3.53
  -3 -12  -1   35.67    3.42
  -3 -12  -1   37.03    3.94
  -3 -12  -1   26.08    3.59
   3 -12   1   32.82    3.58
  -3 -12  -1   28.04    3.48
   3 -12   1   32.58    3.55
  -3  12  -1   30.65    3.94
  -3  12  -1   34.68    3.72
  -3  12  -1   35.55    3.55
   3  12   1   30.97    3.53
   3  12   1   27.58    3.50
   3  12   1   29.71    3.75
  -3  12  -1   27.26    3.43
  -3  12  -1   30.20    3.49
  -3  12  -1   36.27    3.62
   3  12   1   33.12    3.52
   3  12   1   32.47    3.54
  -3  12  -1   26.87    3.60
   3  12   1   30.77    3.41
   4 -12   1    1.43    0.57
   4 -12   1    1.94    0.66
  -4 -12  -1    1.78    0.86
   4 -12   1    2.04    0.50
   4  12   1    3.59    0.79
   4  12   1    3.59    0.80
   4  12   1    1.17    0.49
   4  12   1    2.65    0.90
  -4  12  -1    1.14    0.84
  -4  12  -1    3.49    1.25
  -4  12  -1    2.02    0.81
   4  12   1    1.73    0.47
  -4  12  -1    0.21    0.73
   5 -12   1    1.58    0.66
   5 -12   1    2.22    0.81
   5 -12   1    0.56    0.55
   5 -12   1    0.20    0.46
  -5 -12  -1   -0.80    0.85
   5  12   1    2.63    0.83
   5  12   1    2.60    0.72
   5  12   1    1.73    0.76
   5  12   1    1.69    0.72
  -5  12  -1    0.84    0.80
   6 -12   1    1.28    0.68
   6 -12   1    1.42    0.76
  -6 -12  -1    0.74    1.17
   6 -12   1    2.00    0.75
   6  12   1    0.64    0.82
   6  12   1    1.38    0.88
   6  12   1    2.09    0.89
  -6  12  -1    1.27    1.06
  -6  12  -1    1.54    1.03
   7 -12   1    0.52    0.91
   7 -12   1   -0.16    0.93
  -7 -12  -1   -0.53    2.01
  -7 -12  -1    0.41    1.84
   7 -12   1    0.00    0.88
   7  12   1    0.08    0.83
  -7  12  -1    0.55    1.22
   7  12   1   -0.23    0.81
  -7  12  -1   -1.48    1.62
   7  12   1    1.35    1.33
  -7 -13   1    2.57    1.65
   7 -13  -1   -0.31    0.86
  -7 -13   1    0.06    1.79
   7 -13  -1    0.92    0.88
   7 -13  -1   -0.19    0.95
   7  13  -1    0.30    1.11
  -7  13   1   -0.72    1.27
   7  13  -1   -0.13    0.78
  -7  13   1    1.32    1.57
  -6 -13   1   -0.52    1.43
   6 -13  -1    1.09    0.70
  -6 -13   1    1.37    1.35
   6 -13  -1    0.27    0.52
   6 -13  -1    0.36    0.63
   6 -13  -1   -0.72    0.66
   6  13  -1    0.73    0.53
   6  13  -1    0.89    0.75
  -6  13   1   -0.13    1.17
  -6  13   1   -0.83    0.98
   6  13  -1   -0.47    0.55
  -5 -13   1    2.09    1.13
   5 -13  -1    2.54    0.77
   5 -13  -1    5.44    1.18
   5 -13  -1    5.19    0.92
  -5 -13   1    5.25    1.51
   5 -13  -1    2.40    0.98
  -5  13   1    3.90    1.10
   5  13  -1    3.76    0.96
   5  13  -1    3.23    0.79
   5  13  -1    4.63    1.11
  -5  13   1    3.12    1.01
   4 -13  -1    0.65    0.29
   4 -13  -1    1.49    0.54
  -4 -13   1    1.75    1.01
   4 -13  -1    0.53    0.42
   4 -13  -1    0.14    0.32
  -4  13   1    0.60    0.61
  -4  13   1    0.62    0.61
   4  13  -1   -0.14    0.79
   4  13  -1    0.57    0.36
   4  13  -1    0.03    0.76
  -4  13   1   -0.19    0.81
   4  13  -1    0.21    0.33
  -4  13   1    0.27    0.59
  -3 -13   1   13.03    1.96
   3 -13  -1   12.98    1.78
  -3 -13   1   12.93    1.82
   3 -13  -1   10.36    1.79
   3 -13  -1   16.35    1.70
   3 -13  -1   14.73    1.80
   3 -13  -1   17.50    1.82
  -3  13   1   13.71    1.75
   3  13  -1   14.66    1.77
   3  13  -1   19.22    2.18
   3  13  -1   16.55    2.09
  -3  13   1   13.69    1.71
   3  13  -1   12.25    1.96
   3  13  -1   16.16    1.82
  -3  13   1   14.88    2.02
  -3  13   1   14.65    1.95
  -3  13   1   17.37    1.73
  -3  13   1   13.89    1.94
   3  13  -1   15.30    1.69
  -2 -13   1   10.28    1.32
  -2 -13   1   11.58    1.34
   2 -13  -1   13.21    1.38
  -2 -13   1   10.77    1.24
   2 -13  -1   11.26    2.00
   2 -13  -1   11.32    1.32
   2 -13  -1   11.78    1.41
  -2 -13   1   11.23    1.37
   2 -13  -1   11.24    1.37
  -2 -13   1   12.03    1.55
  -2 -13   1   10.36    1.37
  -2 -13   1    9.79    1.43
   2 -13  -1    8.40    1.35
  -2 -13   1    9.68    1.43
   2  13  -1   15.07    2.21
  -2  13   1   11.85    1.35
   2  13  -1    9.20    1.41
   2  13  -1   11.44    1.74
   2  13  -1   11.60    1.35
  -2  13   1   11.39    1.26
  -2  13   1   11.58    1.37
  -2  13   1   11.12    1.38
  -2  13   1   10.77    1.32
  -2  13   1   10.42    1.39
  -2  13   1    8.85    1.46
   2  13  -1   10.06    1.42
  -2  13   1   11.44    1.31
   2  13  -1   11.95    1.25
  -2  13   1   13.37    1.74
   1 -13  -1   52.28    5.61
  -1 -13   1   51.75    5.72
  -1 -13   1   50.23    5.58
   1 -13  -1   54.90    5.99
  -1 -13   1   51.99    5.62
  -1 -13   1   51.49    5.67
   1 -13  -1   52.19    5.65
   1 -13  -1   56.46    5.67
   1 -13  -1   52.43    5.58
  -1 -13   1   55.83    5.70
   1 -13  -1   54.83    5.59
  -1 -13   1   52.34    5.56
   1  13  -1   51.75    5.56
   1  13  -1   51.75    5.97
   1  13  -1   54.18    5.69
   1  13  -1   52.86    5.58
  -1  13   1   49.76    5.68
  -1  13   1   52.14    5.58
  -1  13   1   58.28    5.68
  -1  13   1   51.01    5.66
   1  13  -1   51.92    5.69
  -1  13   1   51.93    5.57
   1  13  -1   50.73    5.60
  -1  13   1   47.15    5.89
   1  13  -1   56.62    5.69
   0 -13   1   86.34    9.42
   0 -13   1   89.94    9.50
   0 -13  -1   87.13    9.46
   0 -13   1   91.27    9.44
   0 -13   1   92.13    9.35
   0 -13   1   94.40    9.52
   0 -13   1   90.36    9.44
   0 -13  -1   90.82    9.44
   0 -13  -1   84.64    9.49
   0 -13  -1   90.64    9.36
   0 -13  -1   93.99    9.52
   0 -13  -1   90.53    9.43
   0 -13  -1   87.20    9.82
   0  13  -1   98.16    9.96
   0  13   1   86.53    9.35
   0  13  -1   88.59    9.43
   0  13  -1   82.93    9.44
   0  13  -1   98.32    9.51
   0  13   1   97.68    9.46
   0  13   1   92.53    9.50
   0  13  -1   83.17    9.41
   0  13  -1   98.78    9.53
   0  13   1   89.49    9.43
   0  13  -1   88.70    9.34
   0  13   1   88.27    9.43
   0  13   1   92.48    9.67
   0  13   1   79.68    9.75
   0  13  -1   88.21    9.55
  -1 -13  -1    9.47    1.37
   1 -13   1   13.26    1.39
   1 -13   1   12.40    1.38
  -1 -13  -1   11.16    1.39
   1 -13   1   11.85    1.37
  -1 -13  -1   12.83    2.03
   1 -13   1   10.86    1.27
  -1 -13  -1    9.98    1.36
  -1 -13  -1    9.34    1.30
   1 -13   1   12.27    1.41
  -1 -13  -1    9.96    1.30
  -1 -13  -1    9.85    1.27
   1 -13   1   12.04    1.30
  -1  13  -1   12.63    1.35
   1  13   1    6.72    1.64
   1  13   1    9.23    1.28
   1  13   1    9.31    1.36
   1  13   1   11.66    1.40
  -1  13  -1   11.87    1.36
  -1  13  -1   14.24    2.16
  -1  13  -1   13.41    1.40
  -1  13  -1   10.56    1.29
  -1  13  -1   11.94    1.78
  -1  13  -1   10.99    1.28
  -1  13  -1   10.63    1.39
   1  13   1    9.68    1.28
  -2 -13  -1   79.64    8.83
  -2 -13  -1   81.71    8.39
  -2 -13  -1   77.78    8.46
  -2 -13  -1   68.48    8.51
   2 -13   1   77.30    8.46
  -2 -13  -1   77.07    8.45
  -2 -13  -1   78.10    8.49
   2 -13   1   80.23    8.46
   2 -13   1   83.31    8.47
   2 -13   1   77.80    8.30
   2 -13   1   77.95    8.44
  -2  13  -1   76.01    8.54
   2  13   1   77.58    8.46
  -2  13  -1   84.49    8.72
  -2  13  -1   80.00    8.42
   2  13   1   82.45    8.47
  -2  13  -1   83.15    8.31
  -2  13  -1   77.44    8.76
  -2  13  -1   80.04    8.45
  -2  13  -1   87.97    8.47
   2  13   1   83.25    8.79
  -2  13  -1   75.02    8.39
   2  13   1   82.07    8.44
  -2  13  -1   82.29    8.45
  -2  13  -1   81.15    8.37
   3 -13   1    2.43    0.66
  -3 -13  -1    3.44    1.14
  -3 -13  -1    7.04    1.03
  -3 -13  -1    3.60    0.68
  -3 -13  -1    3.20    0.56
   3 -13   1    3.03    0.75
   3 -13   1    3.11    0.56
  -3 -13  -1    3.10    0.79
   3 -13   1    1.82    0.58
  -3 -13  -1    3.43    0.88
  -3  13  -1    3.91    0.92
  -3  13  -1    3.55    0.62
   3  13   1    2.42    0.86
  -3  13  -1    2.76    0.92
   3  13   1    3.28    0.57
   3  13   1    3.20    0.71
   3  13   1    3.24    0.64
  -3  13  -1    2.89    0.66
  -3  13  -1    6.65    0.97
  -3  13  -1    2.19    0.87
  -3  13  -1    2.89    0.71
   3  13   1    3.86    0.76
   3  13   1    1.86    0.57
   4 -13   1    6.51    1.18
   4 -13   1    7.83    1.41
  -4 -13  -1    7.71    1.35
  -4 -13  -1    8.82    1.73
  -4 -13  -1   12.02    2.23
   4 -13   1    9.44    1.54
  -4 -13  -1    7.77    1.35
  -4  13  -1    8.44    1.52
   4  13   1    6.72    1.28
   4  13   1    6.98    1.30
   4  13   1    9.73    1.86
  -4  13  -1   12.60    1.88
  -4  13  -1   12.66    1.94
   4  13   1    9.45    1.25
   4  13   1    6.91    1.08
  -5 -13  -1    0.87    0.96
   5 -13   1   -0.15    0.43
   5 -13   1   -0.40    0.41
   5  13   1   -0.23    0.96
   5  13   1   -0.36    0.40
  -5  13  -1   -0.30    0.67
   5  13   1    1.74    0.72
   5  13   1    0.09    0.39
   5  13   1    0.72    0.59
  -6 -13  -1    0.43    1.28
   6 -13   1    0.37    0.64
   6 -13   1   -0.24    0.68
   6 -13   1    0.74    0.70
   6  13   1    0.51    0.74
  -6  13  -1    0.53    0.95
   6  13   1    1.25    0.76
   6  13   1    0.22    0.58
  -6  13  -1   -0.44    1.02
  -7 -13  -1   -0.57    1.69
   7 -13   1   -0.04    0.98
   7 -13   1    0.54    1.00
  -7 -13  -1   -1.00    2.03
   7 -13   1    0.78    0.83
   7  13   1    1.47    1.05
   7  13   1    0.65    1.13
  -7  13  -1    1.05    1.57
  -7  13  -1    0.83    1.34
   7  13   1    1.13    0.98
  -7 -14   1   -0.54    1.65
   7 -14  -1    1.07    0.90
  -7 -14   1   -0.30    1.73
   7 -14  -1    0.21    0.94
   7 -14  -1    0.68    0.94
   7  14  -1   -0.99    0.92
  -7  14   1   -1.46    1.37
   7  14  -1   -0.05    1.10
   6 -14  -1    0.73    0.68
   6 -14  -1    0.46    0.57
  -6 -14   1   -0.34    1.19
  -6 -14   1    0.56    1.46
   6 -14  -1   -0.58    0.64
   6 -14  -1    0.83    0.73
  -6  14   1    0.10    1.12
   6  14  -1   -0.29    0.60
   6  14  -1   -0.10    0.72
   6  14  -1   -0.17    0.54
   5 -14  -1    0.09    0.35
   5 -14  -1   -0.08    0.44
  -5 -14   1    2.29    1.16
   5 -14  -1    0.22    0.49
   5 -14  -1    0.33    0.51
  -5 -14   1    2.00    1.08
  -5  14   1    3.00    0.94
   5  14  -1    1.08    0.56
  -5  14   1   -0.25    1.30
   5  14  -1    1.19    0.62
   5  14  -1    0.75    0.46
   5  14  -1    0.67    0.96
   4 -14  -1    4.70    1.12
   4 -14  -1    5.54    0.97
   4 -14  -1    3.74    1.00
   4 -14  -1    4.95    1.05
  -4 -14   1    4.01    1.28
  -4 -14   1    5.27    1.07
  -4  14   1    5.69    1.20
   4  14  -1    5.36    0.96
   4  14  -1    8.72    1.36
   4  14  -1    6.07    1.11
  -4  14   1    6.81    1.24
   4  14  -1    5.39    1.41
  -4  14   1    4.43    1.19
   4  14  -1    4.09    1.34
  -4  14   1    9.83    1.56
  -3 -14   1    1.39    0.69
   3 -14  -1    1.79    0.54
   3 -14  -1    1.14    0.41
   3 -14  -1    1.00    0.41
  -3 -14   1    1.69    0.46
  -3 -14   1    2.10    0.70
   3 -14  -1    0.29    0.40
   3 -14  -1    1.55    0.38
   3  14  -1    1.30    0.32
  -3  14   1    0.99    0.49
  -3  14   1    0.15    0.59
  -3  14   1    1.92    0.71
   3  14  -1    2.49    0.62
   3  14  -1    1.57    0.42
  -3  14   1    2.22    0.69
   3  14  -1    1.71    0.73
  -3  14   1    1.64    0.36
  -3  14   1    0.97    0.50
   3  14  -1    1.75    0.73
   3  14  -1    1.23    0.33
   2 -14  -1    3.20    0.62
  -2 -14   1    2.99    0.77
  -2 -14   1    3.76    0.68
   2 -14  -1    3.48    0.67
   2 -14  -1    3.46    0.72
   2 -14  -1    2.37    0.68
  -2 -14   1    3.43    0.67
   2 -14  -1    2.23    0.89
  -2 -14   1    3.28    0.66
  -2 -14   1    2.65    0.46
  -2 -14   1    2.33    0.72
   2 -14  -1    3.72    0.70
  -2 -14   1    2.47    0.89
  -2  14   1    3.15    0.50
  -2  14   1    3.74    0.71
  -2  14   1    2.64    0.77
  -2  14   1    2.96    0.62
   2  14  -1    2.31    0.55
   2  14  -1    3.96    0.98
  -2  14   1    2.89    0.53
  -2  14   1    2.37    0.58
   2  14  -1    2.87    0.69
   2  14  -1    2.98    0.46
   2  14  -1    3.32    0.69
  -2  14   1    2.94    0.58
  -2  14   1    3.33    0.99
   2  14  -1    1.42    0.74
  -1 -14   1   17.98    2.02
  -1 -14   1   18.53    2.10
  -1 -14   1   17.84    2.11
   1 -14  -1   16.24    2.05
  -1 -14   1   16.49    2.12
  -1 -14   1   18.24    2.00
   1 -14  -1   18.48    2.42
   1 -14  -1   17.65    1.99
   1 -14  -1   18.31    1.99
  -1 -14   1   18.53    1.96
   1 -14  -1   17.25    1.99
  -1  14   1   17.16    1.98
   1  14  -1   19.49    2.97
  -1  14   1   17.99    2.35
  -1  14   1   17.15    2.08
  -1  14   1   18.88    2.02
   1  14  -1   18.80    2.00
  -1  14   1   17.23    2.08
   1  14  -1   18.43    1.97
   1  14  -1   16.86    1.99
   1  14  -1   18.33    2.10
  -1  14   1   17.48    1.99
   0 -14  -1    8.30    1.14
   0 -14  -1    7.87    1.01
   0 -14   1    8.01    0.90
   0 -14  -1    8.35    1.03
   0 -14  -1    8.43    1.06
   0 -14   1    9.14    1.11
   0 -14   1    7.94    1.01
   0 -14   1    7.37    1.08
   0 -14  -1   12.68    2.04
   0 -14   1    8.11    1.02
   0 -14   1    8.16    1.02
   0  14  -1   16.61    2.87
   0  14  -1    9.28    1.12
   0  14  -1    7.80    0.89
   0  14  -1    7.51    1.07
   0  14  -1    8.58    1.10
   0  14  -1    7.79    0.99
   0  14   1    8.95    1.04
   0  14   1   10.87    1.95
   0  14   1    7.48    0.91
   0  14   1    8.35    1.10
   0  14   1    6.89    1.00
   0  14   1    8.24    1.00
   0  14   1    8.63    1.10
   0  14  -1    8.40    1.02
   0  14  -1    8.07    1.02
   1 -14   1   11.99    1.43
   1 -14   1   12.19    1.42
  -1 -14  -1   11.98    1.56
  -1 -14  -1   12.41    1.45
  -1 -14  -1   11.55    1.42
  -1 -14  -1   11.06    1.47
  -1 -14  -1   16.17    2.32
   1 -14   1   11.81    1.50
   1 -14   1   12.50    1.45
  -1 -14  -1   14.52    1.56
  -1 -14  -1   11.30    1.52
   1 -14   1   12.59    1.53
  -1  14  -1   11.32    1.52
  -1  14  -1   12.16    1.44
   1  14   1   15.72    2.27
  -1  14  -1   13.29    1.79
   1  14   1   12.98    1.55
  -1  14  -1   11.63    1.53
   1  14   1   12.42    1.44
   1  14   1   10.84    1.40
  -1  14  -1   12.58    1.42
  -1  14  -1   11.06    1.90
  -1  14  -1   12.54    1.52
   1  14   1   14.55    1.72
  -1  14  -1   11.23    1.42
  -1  14  -1   13.45    1.49
   1  14   1   12.80    1.44
  -2 -14  -1    1.11    0.60
   2 -14   1    0.94    0.44
  -2 -14  -1    1.20    0.38
   2 -14   1    1.84    0.47
  -2 -14  -1    0.61    0.34
   2 -14   1    0.56    0.19
  -2 -14  -1    0.48    0.37
   2 -14   1    0.87    0.42
  -2 -14  -1    0.60    0.52
   2 -14   1    0.76    0.28
  -2 -14  -1    1.30    0.37
  -2 -14  -1    1.28    0.77
   2  14   1    1.27    0.36
  -2  14  -1    0.46    0.46
   2  14   1    0.65    0.48
   2  14   1    1.24    0.48
  -2  14  -1    0.74    0.36
  -2  14  -1    0.42    0.20
   2  14   1    0.72    0.26
  -2  14  -1    1.00    0.38
  -2  14  -1    0.42    0.47
  -2  14  -1    1.10    0.54
  -2  14  -1    0.44    0.43
  -2  14  -1    0.80    0.50
  -2  14  -1    0.27    0.30
   2  14   1    0.39    0.41
  -2  14  -1    0.76    0.56
  -3 -14  -1   13.54    1.83
   3 -14   1   11.33    1.35
   3 -14   1   11.24    1.52
   3 -14   1   13.11    1.51
  -3 -14  -1   10.12    1.60
   3 -14   1   10.28    1.47
  -3 -14  -1   10.44    1.33
  -3 -14  -1   11.86    1.44
  -3 -14  -1   13.58    2.20
  -3 -14  -1    9.29    1.44
  -3 -14  -1   10.93    1.48
   3  14   1   11.49    1.46
   3  14   1   14.01    2.17
  -3  14  -1   13.13    2.22
  -3  14  -1   14.23    1.70
   3  14   1   11.33    1.47
  -3  14  -1   10.92    1.60
  -3  14  -1   12.38    1.36
  -3  14  -1   14.41    2.08
   3  14   1   10.23    1.50
   3  14   1   11.76    1.47
  -3  14  -1   12.16    1.44
  -4 -14  -1    0.77    0.74
  -4 -14  -1    0.29    0.44
  -4 -14  -1   -1.76    0.89
   4 -14   1    1.43    0.52
  -4 -14  -1    2.31    0.66
   4 -14   1    0.85    0.51
  -4 -14  -1    0.61    0.67
   4 -14   1    1.84    0.75
   4 -14   1    0.88    0.34
  -4  14  -1    2.01    1.11
   4  14   1    0.82    0.40
   4  14   1   -0.12    0.66
   4  14   1    0.37    0.38
  -4  14  -1    1.35    0.82
  -4  14  -1    1.71    0.74
   4  14   1    1.09    0.46
  -4  14  -1    0.60    0.82
   4  14   1    0.79    0.33
   4  14   1    1.02    0.80
   5 -14   1    0.48    0.48
  -5 -14  -1    0.64    0.97
   5 -14   1   -0.63    0.37
   5  14   1   -0.81    0.91
   5  14   1    0.92    1.15
   5  14   1   -0.16    0.39
   5  14   1    0.70    0.52
  -5  14  -1    0.65    0.74
   5  14   1    0.17    0.61
   6 -14   1    2.02    0.85
   6 -14   1    1.04    0.70
   6 -14   1    0.75    0.80
  -6 -14  -1    3.04    1.46
  -6  14  -1   -0.23    1.15
   6  14   1    0.46    0.65
   6  14   1    1.06    0.96
   6  14   1    1.80    0.87
  -6  14  -1    0.07    1.05
  -7 -14  -1   -0.03    1.83
  -7 -14  -1   -0.89    2.10
   7 -14   1   -0.23    1.15
   7 -14   1   -0.72    0.89
   7 -14   1    2.25    1.14
  -7  14  -1   -1.03    1.61
  -7  14  -1    0.15    1.42
   7  14   1    1.84    1.06
   7  14   1    1.67    1.18
   7 -15  -1    0.06    1.00
  -7 -15   1   -2.22    1.70
   7 -15  -1   -0.09    0.81
  -7 -15   1    3.20    2.22
  -7  15   1    0.63    1.47
   7  15  -1    0.36    0.90
   7  15  -1    0.50    1.25
   6 -15  -1   -0.31    0.53
   6 -15  -1    0.43    0.56
  -6 -15   1   -1.04    1.61
   6 -15  -1   -0.24    0.75
   6 -15  -1    1.43    0.73
  -6 -15   1   -0.96    1.37
  -6  15   1    0.46    1.15
   6  15  -1    0.69    0.80
   6  15  -1    1.04    0.69
   6  15  -1   -0.66    0.54
  -5 -15   1    1.37    1.14
  -5 -15   1    1.03    1.10
   5 -15  -1    1.72    0.68
   5 -15  -1    0.91    0.61
  -5  15   1    0.65    0.79
  -5  15   1    2.12    1.47
   5  15  -1    0.52    0.57
   5  15  -1    0.10    0.83
   5  15  -1    1.76    0.59
   5  15  -1   -0.03    0.47
   4 -15  -1    0.07    0.32
  -4 -15   1    1.72    0.74
  -4 -15   1   -0.21    0.68
  -4 -15   1    1.65    0.80
   4 -15  -1    0.73    0.44
   4 -15  -1    0.69    0.43
   4 -15  -1    0.06    0.27
   4  15  -1    0.45    0.45
  -4  15   1   -0.26    0.45
  -4  15   1    0.04    0.70
   4  15  -1    0.77    0.37
   4  15  -1    1.37    0.47
  -4  15   1    0.61    0.68
   4  15  -1    1.27    0.86
   4  15  -1    0.88    0.82
   3 -15  -1    3.41    0.99
  -3 -15   1    6.29    1.00
   3 -15  -1    5.73    1.03
  -3 -15   1    5.09    1.12
  -3 -15   1    5.69    1.35
  -3 -15   1    4.92    0.89
   3 -15  -1    4.75    0.92
   3 -15  -1    6.55    1.01
   3  15  -1    6.47    1.37
   3  15  -1    3.84    1.19
   3  15  -1    5.58    0.98
  -3  15   1    4.83    1.13
   3  15  -1    5.04    0.72
   3  15  -1    6.18    0.99
   3  15  -1    5.74    1.04
  -3  15   1    6.75    1.02
  -3  15   1    6.34    1.32
  -3  15   1    5.64    1.35
  -2 -15   1    1.14    0.51
  -2 -15   1    1.50    0.64
  -2 -15   1    2.34    0.56
  -2 -15   1    0.74    0.53
  -2 -15   1    0.85    0.36
   2 -15  -1    1.57    0.59
   2 -15  -1    2.83    0.55
   2 -15  -1    0.98    0.42
  -2 -15   1    1.56    0.32
   2 -15  -1    0.73    0.32
  -2 -15   1    1.73    0.48
   2 -15  -1    1.55    0.53
   2 -15  -1    3.14    1.05
   2  15  -1    0.96    0.55
   2  15  -1    2.67    0.75
   2  15  -1    1.23    0.50
  -2  15   1    1.63    0.47
   2  15  -1    1.40    0.41
  -2  15   1    1.66    0.47
  -2  15   1    2.03    0.79
  -2  15   1    2.01    0.54
  -2  15   1    2.04    0.36
  -2  15   1    2.16    0.62
  -2  15   1    1.65    0.55
   2  15  -1    2.34    0.34
  -1 -15   1    9.52    1.16
   1 -15  -1    7.65    0.93
  -1 -15   1    8.78    1.06
  -1 -15   1    8.26    1.09
  -1 -15   1    7.24    0.89
   1 -15  -1    6.93    0.93
   1 -15  -1    7.77    0.98
   1 -15  -1    7.93    1.07
   1 -15  -1    6.69    1.35
   1 -15  -1    7.35    0.95
  -1 -15   1    9.11    1.03
  -1 -15   1    7.22    0.97
   1 -15  -1    8.12    1.05
  -1  15   1    6.79    0.92
   1  15  -1    8.68    1.70
   1  15  -1    6.77    0.88
  -1  15   1    5.00    1.15
   1  15  -1    7.50    0.97
  -1  15   1    8.24    1.19
  -1  15   1    6.81    1.03
   1  15  -1    8.50    1.07
  -1  15   1    6.22    0.89
  -1  15   1    5.87    0.95
   1  15  -1    7.94    0.96
   1  15  -1    7.60    1.05
   1  15  -1    8.41    1.08
   0 -15  -1   69.18    7.46
   0 -15   1   69.06    7.29
   0 -15  -1   66.57    7.46
   0 -15   1   72.01    7.40
   0 -15   1   68.52    7.37
   0 -15  -1   67.12    7.82
   0 -15   1   67.52    7.48
   0 -15  -1   69.65    7.38
   0 -15  -1   70.36    7.39
   0 -15  -1   75.44    7.45
   0 -15   1   70.28    7.46
   0  15  -1   71.78    7.44
   0  15   1   75.53    7.42
   0  15  -1   71.92    7.47
   0  15   1   65.26    7.76
   0  15   1   69.90    7.38
   0  15   1   68.62    7.47
   0  15  -1   68.46    7.27
   0  15   1   77.37    7.48
   0  15   1   68.22    7.38
   0  15   1   67.32    7.29
   0  15  -1   64.62    7.36
   0  15  -1   71.12    7.38
   0  15  -1   75.12    7.48
   0  15  -1   66.20    7.39
   1 -15   1    2.18    0.63
  -1 -15  -1    2.93    0.54
   1 -15   1    3.26    0.61
  -1 -15  -1    6.39    1.81
   1 -15   1    2.71    0.60
  -1 -15  -1    4.03    0.77
  -1 -15  -1    1.88    0.62
  -1 -15  -1    4.31    0.80
   1 -15   1    3.64    0.79
  -1 -15  -1    2.60    0.59
  -1 -15  -1    3.49    0.62
   1 -15   1    4.25    0.67
   1  15   1    3.41    0.59
  -1  15  -1    4.60    0.87
  -1  15  -1    3.12    0.62
  -1  15  -1    2.97    0.56
  -1  15  -1    2.84    1.01
   1  15   1    2.80    0.54
   1  15   1    3.18    0.71
   1  15   1    3.25    0.96
   1  15   1    3.82    0.72
  -1  15  -1    4.29    0.74
   1  15   1    3.94    0.67
  -1  15  -1    3.62    0.97
  -1  15  -1    3.83    0.68
  -1  15  -1    2.92    0.67
   2 -15   1   15.50    1.91
   2 -15   1   14.07    1.89
  -2 -15  -1   14.48    1.81
   2 -15   1   14.39    1.84
   2 -15   1   15.04    1.83
  -2 -15  -1   16.92    2.61
  -2 -15  -1   15.42    1.94
  -2 -15  -1   15.42    1.88
  -2 -15  -1   17.36    1.83
  -2 -15  -1   13.61    1.94
  -2 -15  -1   15.38    1.85
  -2  15  -1   11.30    2.17
  -2  15  -1   17.04    1.98
  -2  15  -1   14.62    1.84
  -2  15  -1   18.84    1.96
   2  15   1   15.96    1.78
   2  15   1   14.74    1.81
  -2  15  -1   17.12    1.81
  -2  15  -1   18.00    1.90
   2  15   1   15.18    1.75
   2  15   1   16.18    1.93
  -2  15  -1   14.94    1.79
  -2  15  -1   14.58    2.11
  -2  15  -1   15.61    1.98
   3 -15   1   -0.43    0.48
   3 -15   1    0.36    0.31
  -3 -15  -1    0.29    0.37
   3 -15   1   -0.44    0.25
  -3 -15  -1    0.85    0.36
   3 -15   1    0.13    0.26
  -3 -15  -1    0.16    0.22
  -3 -15  -1    1.31    0.61
   3 -15   1    0.46    0.19
  -3 -15  -1    0.52    0.48
  -3 -15  -1    0.37    0.78
  -3 -15  -1    0.54    0.48
   3  15   1    0.92    0.36
  -3  15  -1    0.22    0.39
  -3  15  -1    0.11    0.62
   3  15   1    0.65    0.76
  -3  15  -1    0.28    0.39
   3  15   1    0.08    0.24
  -3  15  -1    0.51    0.73
   3  15   1    0.32    0.25
  -3  15  -1    0.89    0.31
  -3  15  -1   -0.40    0.47
   3  15   1    0.94    0.58
  -3  15  -1    0.58    0.65
   4 -15   1   -0.33    0.29
  -4 -15  -1   -0.17    0.75
   4 -15   1    0.23    0.39
   4 -15   1   -0.27    0.29
  -4 -15  -1    0.43    0.39
  -4 -15  -1    0.71    0.56
   4 -15   1    0.09    0.30
  -4 -15  -1    0.84    1.05
   4  15   1    0.57    0.40
  -4  15  -1   -0.37    0.79
  -4  15  -1   -0.04    0.84
   4  15   1    0.56    0.35
  -4  15  -1    0.01    1.22
   4  15   1   -0.13    0.66
   4  15   1   -0.15    0.43
   4  15   1    0.97    0.94
  -4  15  -1    0.06    0.60
   4  15   1    0.19    0.43
   5 -15   1    0.24    0.51
   5 -15   1   -0.27    0.39
  -5 -15  -1    1.78    1.04
   5 -15   1    0.35    0.59
   5  15   1   -0.91    0.98
   5  15   1   -0.47    0.39
  -5  15  -1    1.91    0.85
   5  15   1    0.80    1.21
   5  15   1   -0.89    0.48
   5  15   1   -0.17    0.54
   6 -15   1   -0.26    0.62
   6 -15   1    0.90    0.83
   6 -15   1    1.01    0.79
   6  15   1    0.38    0.73
  -6  15  -1   -0.59    1.10
   6  15   1   -0.17    0.54
  -6  15  -1   -0.76    1.19
   6  15   1    0.51    0.86
   7 -15   1   -0.33    1.01
  -7 -15  -1   -0.91    1.64
  -7 -15  -1    0.70    2.09
   7 -15   1   -0.62    0.85
  -7  15  -1   -0.18    1.37
   7  15   1    0.10    0.81
   7  15   1   -0.29    1.14
  -7  15  -1   -2.05    1.49
   7 -16  -1    0.40    0.79
  -7 -16   1    5.36    2.32
  -7 -16   1    0.02    1.76
   7 -16  -1   -0.70    0.93
   7  16  -1    0.04    1.03
   7  16  -1   -0.34    0.93
  -7  16   1   -0.16    1.41
   6 -16  -1    0.28    0.53
   6 -16  -1   -1.14    0.56
  -6 -16   1   -1.12    1.62
   6 -16  -1    0.31    0.69
   6 -16  -1    0.07    0.74
  -6 -16   1    0.28    1.30
   6  16  -1   -0.18    0.79
   6  16  -1    0.45    0.65
  -6  16   1   -0.45    1.23
   6  16  -1   -1.01    0.49
   5 -16  -1   -0.20    0.50
   5 -16  -1   -0.18    0.46
  -5 -16   1   -0.60    0.88
   5 -16  -1    0.16    0.45
   5 -16  -1   -0.52    0.43
   5  16  -1    0.26    0.95
   5  16  -1   -0.50    1.19
   5  16  -1    1.06    0.57
   5  16  -1    0.03    0.45
  -5  16   1    0.66    0.79
  -5  16   1   -0.20    1.59
   5  16  -1   -0.31    0.50
   4 -16  -1   -0.34    0.30
  -4 -16   1    0.30    0.61
  -4 -16   1    0.68    0.87
   4 -16  -1    0.01    0.28
  -4 -16   1    0.02    0.69
   4 -16  -1    0.79    0.50
   4 -16  -1    0.62    0.46
   4  16  -1    0.09    0.28
   4  16  -1    0.01    0.28
   4  16  -1    0.25    0.65
   4  16  -1    0.28    0.86
  -4  16   1    0.30    0.67
  -4  16   1   -0.29    0.72
   4  16  -1    0.11    0.41
  -4  16   1    0.44    0.70
   4  16  -1   -0.80    0.77
   3 -16  -1   -0.42    0.52
   3 -16  -1    0.01    0.24
  -3 -16   1    0.11    0.58
  -3 -16   1    0.46    0.39
   3 -16  -1   -0.07    0.25
   3 -16  -1    0.19    0.27
  -3 -16   1    0.45    0.45
  -3 -16   1   -0.54    0.59
   3  16  -1   -0.56    0.57
   3  16  -1    0.63    0.32
  -3  16   1    0.59    0.50
  -3  16   1   -0.08    0.36
  -3  16   1   -0.08    0.44
   3  16  -1   -0.04    0.22
   3  16  -1   -0.78    0.46
   3  16  -1   -0.70    0.53
  -3  16   1    0.36    0.83
  -3  16   1    0.79    0.78
   3  16  -1    0.19    0.19
  -2 -16   1    1.88    0.47
  -2 -16   1    1.64    0.61
   2 -16  -1    1.47    0.41
  -2 -16   1    2.24    0.48
   2 -16  -1    1.39    0.53
  -2 -16   1    0.49    0.45
  -2 -16   1    0.83    0.42
  -2 -16   1    1.99    0.55
   2 -16  -1    1.47    0.45
   2 -16  -1    0.74    0.75
   2  16  -1   -0.28    0.47
  -2  16   1    1.38    0.53
  -2  16   1    1.75    0.41
   2  16  -1    0.60    0.30
  -2  16   1    1.52    0.66
  -2  16   1    0.80    0.38
   2  16  -1    1.62    0.46
   2  16  -1    1.12    0.38
  -2  16   1    0.90    0.52
  -2  16   1    1.79    0.49
   2  16  -1    1.28    0.27
  -2  16   1    2.16    0.55
   2  16  -1    1.11    0.48
  -2  16   1    1.52    0.32
  -1 -16   1    1.75    0.55
   1 -16  -1    1.73    0.44
   1 -16  -1    0.59    0.51
   1 -16  -1    1.40    0.36
  -1 -16   1    2.21    0.61
  -1 -16   1    2.01    0.38
  -1 -16   1    2.15    0.46
   1 -16  -1    2.14    0.42
   1 -16  -1    0.70    0.46
  -1 -16   1    1.57    0.62
   1 -16  -1    1.74    0.48
   1 -16  -1    1.44    0.45
   1 -16  -1    2.13    0.42
  -1 -16   1    2.14    0.50
  -1  16   1    0.99    0.41
   1  16  -1    2.55    0.54
  -1  16   1    1.14    0.53
   1  16  -1    2.07    0.59
   1  16  -1    2.60    0.52
  -1  16   1    1.61    0.46
  -1  16   1    0.44    0.42
  -1  16   1    2.13    0.59
  -1  16   1    2.19    0.45
  -1  16   1    1.59    0.38
   1  16  -1    1.88    0.78
   1  16  -1    2.63    0.66
   0 -16  -1   -0.22    0.37
   0 -16  -1   -0.35    0.47
   0 -16  -1    0.34    0.32
   0 -16   1    0.30    0.38
   0 -16   1    0.19    0.35
   0 -16   1    0.21    0.27
   0 -16   1    0.08    0.31
   0 -16  -1   -0.21    0.29
   0 -16  -1   -0.19    0.17
   0 -16   1    0.22    0.27
   0  16  -1    0.33    0.29
   0  16   1    0.85    0.40
   0  16   1   -0.36    0.23
   0  16  -1   -0.06    0.26
   0  16  -1   -0.14    0.37
   0  16   1   -0.17    0.22
   0  16   1    0.47    0.32
   0  16   1    0.35    0.37
   0  16   1   -0.24    0.54
   0  16  -1    0.45    0.29
   0  16  -1    0.18    0.37
   0  16   1    0.16    0.13
   0  16  -1    0.09    0.21
   0  16  -1    0.57    0.40
  -1 -16  -1    0.86    0.36
   1 -16   1    1.22    0.39
   1 -16   1    0.91    0.43
  -1 -16  -1    1.25    0.48
  -1 -16  -1    1.29    0.39
  -1 -16  -1    0.86    0.37
   1 -16   1    0.66    0.39
   1 -16   1    0.67    0.39
   1 -16   1    0.62    0.29
   1 -16   1    0.86    0.31
  -1 -16  -1    1.20    0.48
  -1 -16  -1    0.06    0.57
  -1  16  -1    0.84    0.29
   1  16   1    0.93    0.34
  -1  16  -1    0.53    0.37
  -1  16  -1    0.61    0.40
  -1  16  -1    0.62    0.55
   1  16   1    1.65    0.48
  -1  16  -1    1.00    0.28
   1  16   1    1.14    0.52
  -1  16  -1    1.49    0.79
  -1  16  -1    0.88    0.43
   1  16   1    1.02    0.29
  -1  16  -1    0.61    0.44
   1  16   1    0.48    0.44
  -1  16  -1    1.05    0.43
   1  16   1    0.53    0.33
  -2 -16  -1    0.51    0.51
  -2 -16  -1   -0.30    0.29
   2 -16   1   -0.54    0.38
  -2 -16  -1   -0.15    0.41
   2 -16   1    0.13    0.24
  -2 -16  -1   -0.04    0.48
  -2 -16  -1    0.33    0.33
   2 -16   1   -0.15    0.46
  -2 -16  -1    0.36    0.30
  -2  16  -1    0.16    0.56
  -2  16  -1    0.40    0.30
  -2  16  -1    0.30    0.43
  -2  16  -1    0.31    0.35
   2  16   1    0.22    0.53
   2  16   1    0.37    0.40
   2  16   1   -0.10    0.29
  -2  16  -1    0.14    0.34
   2  16   1    0.13    0.25
  -2  16  -1   -0.15    0.50
  -2  16  -1   -0.10    0.49
   2  16   1    0.03    0.17
  -2  16  -1    0.10    0.33
  -3 -16  -1    2.11    0.50
  -3 -16  -1    0.74    0.88
   3 -16   1    1.04    0.45
   3 -16   1    0.71    0.38
   3 -16   1    0.57    0.25
   3 -16   1    2.16    0.71
   3 -16   1    1.32    0.51
  -3 -16  -1    0.55    0.69
  -3 -16  -1    0.57    0.44
  -3 -16  -1    0.14    0.50
  -3  16  -1    0.67    0.47
  -3  16  -1    2.27    1.02
  -3  16  -1    0.86    0.30
   3  16   1    1.81    0.68
   3  16   1    1.22    0.48
  -3  16  -1    0.55    0.49
   3  16   1    1.30    0.42
   3  16   1    3.78    1.13
  -3  16  -1    0.19    0.78
  -3  16  -1    1.70    0.59
  -3  16  -1    0.72    0.51
   3  16   1    0.99    0.29
  -3  16  -1    0.59    0.83
  -3  16  -1    1.08    0.40
   4 -16   1    0.60    0.40
   4 -16   1   -0.07    0.32
   4 -16   1    0.65    0.35
  -4 -16  -1    1.03    0.41
  -4 -16  -1    0.14    0.54
  -4 -16  -1   -0.40    0.65
  -4 -16  -1    1.47    0.63
  -4 -16  -1    0.99    1.29
  -4 -16  -1    0.55    0.83
   4 -16   1    0.25    0.38
  -4  16  -1   -0.58    0.56
   4  16   1   -0.78    0.82
  -4  16  -1    0.98    0.91
  -4  16  -1   -0.34    0.82
  -4  16  -1   -2.38    1.13
   4  16   1    1.02    0.54
   4  16   1    0.02    0.42
   4  16   1    0.04    0.31
  -5 -16  -1   -0.43    0.88
   5 -16   1    0.76    0.64
   5 -16   1    0.37    0.41
   5 -16   1    0.07    0.43
  -5  16  -1    0.40    0.86
   5  16   1    0.26    0.62
   5  16   1    0.01    0.56
   5  16   1    0.85    0.55
   5  16   1   -0.65    1.06
   5  16   1    0.39    1.07
   6 -16   1    0.55    0.62
   6 -16   1    0.07    0.63
  -6 -16  -1    0.62    1.23
   6  16   1   -0.52    0.57
   6  16   1    0.49    0.79
  -6  16  -1   -1.66    0.95
   7 -16   1   -1.43    0.81
  -7 -16  -1   -2.45    1.68
  -7 -16  -1    0.42    2.25
  -7  16  -1   -1.09    1.56
   7  16   1    0.68    0.86
   7  16   1    0.11    1.14
  -7  16  -1    1.02    1.48
  -7 -17   1    0.63    1.88
   7 -17  -1    0.94    1.08
  -7 -17   1   -2.51    1.56
  -7  17   1   -1.39    1.36
   7  17  -1   -0.26    0.94
   7  17  -1   -0.80    0.78
   6 -17  -1   -0.09    0.47
   6 -17  -1   -0.02    0.79
   6 -17  -1   -0.55    0.64
   6  17  -1    0.44    0.66
   6  17  -1   -0.69    0.87
   6  17  -1   -0.86    0.54
  -6  17   1    1.70    1.30
   5 -17  -1   -0.01    0.43
   5 -17  -1    0.11    0.50
   5 -17  -1   -0.52    0.40
  -5 -17   1    0.11    0.98
   5  17  -1   -0.35    1.10
  -5  17   1   -1.67    0.79
   5  17  -1    0.23    0.47
   5  17  -1   -0.51    0.41
   5  17  -1   -0.22    0.48
  -5  17   1    0.54    1.66
   5  17  -1    1.13    1.10
  -4 -17   1    0.71    0.68
  -4 -17   1   -0.29    0.74
   4 -17  -1    1.10    0.48
  -4 -17   1    1.07    0.85
   4 -17  -1    0.83    0.53
   4 -17  -1    0.78    0.51
   4  17  -1    1.06    1.10
  -4  17   1    2.02    1.03
  -4  17   1    0.38    0.68
   4  17  -1    1.32    0.39
   4  17  -1    2.70    1.15
  -4  17   1    1.80    0.97
   4  17  -1    1.11    0.47
   4  17  -1    0.13    0.43
   3 -17  -1    0.58    0.31
   3 -17  -1   -0.16    0.34
   3 -17  -1    0.10    0.25
  -3 -17   1    0.44    0.62
  -3 -17   1   -1.14    0.56
  -3 -17   1   -0.44    0.39
   3 -17  -1    0.37    0.55
  -3  17   1   -0.36    0.64
   3  17  -1   -0.31    0.20
  -3  17   1    0.47    0.81
   3  17  -1   -0.15    0.64
   3  17  -1    0.04    0.23
  -3  17   1    1.06    0.43
  -3  17   1    0.01    0.49
   3  17  -1    0.00    0.25
  -3  17   1    0.36    0.51
  -3  17   1   -0.15    0.39
   3  17  -1   -0.33    0.52
  -2 -17   1    0.07    0.34
  -2 -17   1    0.56    0.32
  -2 -17   1   -0.30    0.30
   2 -17  -1    0.66    0.30
   2 -17  -1    0.11    0.31
  -2 -17   1    0.45    0.37
   2 -17  -1   -0.18    0.14
  -2 -17   1   -0.05    0.22
  -2 -17   1    0.13    0.52
   2 -17  -1   -0.41    0.56
  -2  17   1    0.29    0.32
  -2  17   1    0.48    0.34
  -2  17   1    0.38    0.53
   2  17  -1   -0.07    0.12
  -2  17   1    1.17    0.51
   2  17  -1    0.00    0.38
  -2  17   1    0.34    0.32
   2  17  -1   -0.14    0.25
   2  17  -1   -0.19    0.16
   2  17  -1    0.44    0.32
  -2  17   1    0.03    0.35
   2  17  -1   -0.05    0.54
  -2  17   1    0.04    0.14
   1 -17  -1    2.16    0.48
  -1 -17   1    2.58    0.72
  -1 -17   1    2.64    0.45
   1 -17  -1    2.32    0.47
   1 -17  -1    1.70    0.48
   1 -17  -1    1.42    0.55
  -1 -17   1    0.97    0.47
   1 -17  -1    3.33    0.52
   1 -17  -1    1.50    0.47
   1 -17  -1    1.57    0.89
  -1 -17   1    1.35    0.57
  -1 -17   1    3.22    0.62
   1 -17  -1    1.24    0.52
  -1 -17   1    2.35    0.61
   1  17  -1    1.72    0.40
   1  17  -1    1.53    0.65
  -1  17   1    1.89    0.60
   1  17  -1    2.25    0.56
  -1  17   1    2.96    0.62
   1  17  -1    2.56    0.54
   1  17  -1    2.32    0.67
   1  17  -1    3.43    0.71
  -1  17   1    2.19    0.55
  -1  17   1    3.22    0.70
  -1  17   1    2.38    0.66
   1  17  -1    2.00    0.55
  -1  17   1    3.40    0.57
  -1  17   1    2.42    0.45
  -1  17   1    0.98    0.60
   0 -17  -1    0.12    0.55
   0 -17  -1    0.37    0.39
   0 -17   1   -0.22    0.26
   0 -17  -1    0.07    0.26
   0 -17  -1    0.27    0.36
   0 -17   1   -0.26    0.40
   0 -17  -1    0.15    0.33
   0 -17   1   -0.01    0.41
   0 -17   1    0.15    0.13
   0 -17   1   -0.10    0.31
   0 -17   1    0.00    0.23
   0  17   1    0.08    0.12
   0  17   1   -0.04    0.24
   0  17   1    0.07    0.46
   0  17  -1    0.92    0.39
   0  17   1   -0.70    0.52
   0  17  -1    0.46    0.51
   0  17   1    1.08    0.41
   0  17  -1    0.11    0.41
   0  17  -1    0.38    0.26
   0  17  -1    0.52    0.34
   0  17   1    1.37    0.38
   0  17  -1    0.07    0.27
   0  17   1    0.24    0.32
  -1 -17  -1    0.54    0.34
   1 -17   1   -0.02    0.32
   1 -17   1    0.69    0.24
   1 -17   1   -0.14    0.22
  -1 -17  -1    0.48    0.35
  -1 -17  -1    0.92    0.53
   1 -17   1   -0.03    0.35
  -1 -17  -1    0.26    0.61
  -1 -17  -1    0.90    0.33
  -1 -17  -1    0.53    0.48
  -1  17  -1    0.34    0.32
   1  17   1    1.07    0.50
  -1  17  -1    0.63    0.36
  -1  17  -1    0.92    0.52
   1  17   1    0.78    0.47
  -1  17  -1   -0.76    0.87
   1  17   1    0.47    0.50
  -1  17  -1   -0.06    0.42
   1  17   1    0.43    0.31
  -1  17  -1    0.21    0.21
   1  17   1    1.07    0.42
  -1  17  -1    0.40    0.54
   1  17   1    0.79    0.33
  -1  17  -1    0.14    0.35
  -1  17  -1    0.70    0.32
   2 -17   1    2.53    0.76
  -2 -17  -1    3.01    0.77
   2 -17   1    2.75    0.63
  -2 -17  -1    1.94    0.70
  -2 -17  -1    3.22    0.64
  -2 -17  -1    2.92    0.68
  -2 -17  -1    2.34    0.81
  -2 -17  -1    0.35    0.72
   2  17   1    2.99    0.57
  -2  17  -1    2.82    0.89
   2  17   1    2.60    0.56
  -2  17  -1    4.13    0.70
   2  17   1    3.11    0.60
  -2  17  -1    2.58    0.71
  -2  17  -1    3.96    0.82
   2  17   1    3.56    0.76
  -2  17  -1    1.97    0.69
  -2  17  -1    2.81    0.72
  -2  17  -1    1.73    0.93
  -2  17  -1    2.56    0.59
   3 -17   1    0.71    0.38
  -3 -17  -1    1.74    0.55
   3 -17   1    0.31    0.36
   3 -17   1    0.62    0.27
  -3 -17  -1    0.74    0.51
  -3 -17  -1    1.08    0.78
  -3 -17  -1    0.81    0.65
   3 -17   1    0.38    0.56
  -3 -17  -1    1.66    1.51
  -3  17  -1    0.52    0.52
  -3  17  -1    0.82    0.53
  -3  17  -1    1.24    0.32
   3  17   1    0.61    0.62
  -3  17  -1    0.72    0.86
   3  17   1    0.17    0.23
   3  17   1   -0.24    0.71
   3  17   1    0.47    0.25
  -3  17  -1    1.35    0.88
  -3  17  -1    1.88    1.03
  -3  17  -1    0.57    0.53
   3  17   1   -0.24    0.31
  -3  17  -1    0.18    0.41
  -3  17  -1    0.22    0.50
  -4 -17  -1    0.82    0.78
   4 -17   1    1.47    0.74
   4 -17   1    1.59    0.55
  -4 -17  -1    1.91    0.98
   4 -17   1    2.93    0.60
  -4 -17  -1    2.29    1.44
  -4 -17  -1    2.52    0.77
   4  17   1    3.53    1.26
   4  17   1    3.64    0.99
   4  17   1    4.14    0.66
  -4  17  -1    2.09    1.26
   4  17   1    0.96    0.54
   4  17   1    2.70    0.85
  -4  17  -1    2.91    0.73
  -4  17  -1    4.15    1.33
  -4  17  -1    0.99    0.99
  -4  17  -1    1.72    0.82
  -4  17  -1    1.36    0.75
   5 -17   1    0.55    0.49
  -5 -17  -1   -0.57    0.90
   5 -17   1    0.03    0.45
   5 -17   1    1.14    0.72
   5  17   1    0.55    0.63
  -5  17  -1    0.38    0.93
   5  17   1    0.08    0.43
  -5  17  -1   -0.08    1.25
  -5  17  -1   -0.07    0.76
   5  17   1   -0.87    1.32
  -6 -17  -1    1.95    1.46
   6 -17   1   -0.18    0.57
   6 -17   1    0.64    0.67
  -6  17  -1   -1.37    1.03
   6  17   1    0.56    0.84
   6  17   1    1.09    0.73
  -7 -17  -1    0.43    2.12
  -7 -17  -1   -4.69    1.73
   7 -17   1   -0.39    0.73
   7 -17   1    0.98    1.27
   7 -17   1   -0.80    0.99
  -7  17  -1    1.30    1.41
   7  17   1   -0.30    1.10
   7  17   1    0.76    0.93
  -7  17  -1    0.84    1.70
   7 -18  -1    0.42    0.91
   7 -18  -1    0.16    1.13
  -7 -18   1    2.27    1.85
  -7 -18   1    1.08    1.94
   7  18  -1    0.24    1.08
   7  18  -1   -0.93    0.77
  -7  18   1   -0.93    1.26
  -6 -18   1    0.89    1.75
   6 -18  -1    0.29    0.65
   6 -18  -1   -0.60    0.76
   6 -18  -1   -0.22    0.72
  -6 -18   1   -1.52    1.22
   6  18  -1   -0.58    0.62
  -6  18   1    0.17    1.23
   6  18  -1    0.14    0.67
   5 -18  -1   -0.25    0.54
   5 -18  -1   -0.18    0.37
  -5 -18   1    0.47    1.17
   5 -18  -1   -0.50    0.47
  -5  18   1    0.58    1.43
   5  18  -1    0.88    0.60
   5  18  -1    0.06    0.41
   5  18  -1    0.96    1.21
   5  18  -1   -0.12    0.42
  -5  18   1    0.69    1.00
  -4 -18   1    1.37    1.10
  -4 -18   1    6.86    1.17
  -4 -18   1    6.00    1.29
   4 -18  -1    6.27    1.26
  -4 -18   1    5.48    1.23
   4 -18  -1    4.25    1.03
   4 -18  -1    3.28    0.83
  -4  18   1    4.77    1.01
  -4  18   1    5.33    1.42
   4  18  -1    4.23    1.09
   4  18  -1    4.98    0.97
  -4  18   1    3.18    1.07
   4  18  -1    5.13    1.09
  -4  18   1    4.16    1.23
   4  18  -1    5.30    0.89
   4  18  -1    7.92    1.62
   4  18  -1    5.51    1.42
  -3 -18   1    0.23    0.46
   3 -18  -1   -0.11    0.27
  -3 -18   1    2.40    0.76
   3 -18  -1    1.03    0.44
   3 -18  -1    0.27    0.54
  -3 -18   1   -1.18    0.60
   3 -18  -1    0.29    0.31
  -3  18   1    0.65    0.49
   3  18  -1    0.94    0.77
  -3  18   1    0.61    0.49
   3  18  -1    0.04    0.20
  -3  18   1    1.21    0.64
  -3  18   1    0.13    0.24
   3  18  -1    1.03    0.41
   3  18  -1    1.13    0.62
  -3  18   1    0.66    0.80
   3  18  -1    0.28    0.26
  -3  18   1   -0.93    0.62
   3  18  -1    0.50    0.71
  -3  18   1    0.21    0.56
   2 -18  -1    9.43    2.00
  -2 -18   1    8.96    1.31
  -2 -18   1    6.43    1.35
  -2 -18   1    8.04    1.22
  -2 -18   1    6.63    1.03
   2 -18  -1    7.77    1.02
   2 -18  -1    6.91    1.28
   2 -18  -1    7.04    1.02
  -2 -18   1    7.96    1.13
  -2  18   1    7.34    1.31
  -2  18   1    7.39    1.04
  -2  18   1    7.57    1.41
   2  18  -1    8.01    1.34
  -2  18   1    8.39    1.05
   2  18  -1    7.14    0.98
   2  18  -1    7.69    1.00
  -2  18   1    9.76    1.42
  -2  18   1    8.92    1.33
  -2  18   1    6.77    0.88
   2  18  -1    7.59    0.99
   1 -18  -1    0.01    0.18
   1 -18  -1   -0.33    0.41
  -1 -18   1    0.51    0.49
   1 -18  -1    0.29    0.19
  -1 -18   1    0.93    0.48
  -1 -18   1    1.84    0.62
   1 -18  -1   -0.58    0.59
   1 -18  -1   -0.30    0.37
  -1 -18   1    0.87    0.40
   1 -18  -1    0.18    0.31
  -1 -18   1    0.99    0.43
   1 -18  -1    0.47    0.36
  -1 -18   1    1.19    0.29
  -1  18   1   -0.22    0.34
  -1  18   1   -0.12    0.31
  -1  18   1    0.42    0.36
   1  18  -1    1.10    0.57
  -1  18   1    0.51    0.36
   1  18  -1    0.23    0.30
   1  18  -1    0.49    0.22
   1  18  -1    0.53    0.51
   1  18  -1    0.10    0.39
   1  18  -1   -0.36    0.56
  -1  18   1    0.52    0.54
   1  18  -1    0.52    0.33
  -1  18   1    1.03    0.68
  -1  18   1    0.28    0.31
  -1  18   1    0.44    0.23
   0 -18   1    5.89    0.81
   0 -18  -1    5.90    1.02
   0 -18  -1    6.03    0.82
   0 -18   1    4.68    0.66
   0 -18  -1    5.16    1.00
   0 -18  -1    5.26    1.09
   0 -18  -1    5.54    0.69
   0 -18   1    8.11    1.22
   0 -18   1    5.72    0.82
   0 -18  -1    5.05    0.91
   0 -18   1    7.02    1.09
   0 -18  -1    4.47    0.99
   0 -18   1    5.40    1.08
   0  18   1    4.85    0.99
   0  18  -1    4.67    0.87
   0  18  -1    6.11    0.72
   0  18  -1    5.84    0.82
   0  18  -1    6.00    0.79
   0  18   1    5.58    0.80
   0  18  -1    7.48    1.18
   0  18  -1    3.05    1.09
   0  18  -1    7.04    1.11
   0  18  -1    7.28    1.11
   0  18  -1    5.04    0.65
   0  18   1    7.06    1.10
   0  18   1    7.73    1.09
   0  18   1    5.36    0.67
   0  18   1    7.51    1.07
   0  18   1    7.03    1.67
   1 -18   1   31.42    3.56
   1 -18   1   31.62    3.61
  -1 -18  -1   30.52    3.58
   1 -18   1   32.64    3.49
  -1 -18  -1   29.63    3.58
  -1 -18  -1   30.24    4.08
  -1 -18  -1   33.13    3.66
  -1 -18  -1   29.46    3.49
   1 -18   1   30.22    3.48
  -1 -18  -1   32.99    3.52
   1 -18   1   31.50    3.60
   1 -18   1   32.57    3.46
  -1  18  -1   32.52    3.55
   1  18   1   32.30    3.48
   1  18   1   37.07    3.65
  -1  18  -1   32.40    4.00
  -1  18  -1   30.35    3.57
   1  18   1   38.29    3.64
   1  18   1   29.20    3.49
  -1  18  -1   29.67    3.47
   1  18   1   29.03    3.43
  -1  18  -1   29.57    3.57
   1  18   1   34.75    4.03
  -1  18  -1   30.86    3.48
  -1  18  -1   38.78    3.67
  -1  18  -1   31.23    3.93
   1  18   1   31.82    3.60
  -2 -18  -1   -0.52    0.64
   2 -18   1    0.58    0.51
  -2 -18  -1    0.05    0.40
  -2 -18  -1    0.10    0.31
   2 -18   1    0.12    0.48
  -2 -18  -1    0.85    0.65
  -2 -18  -1    0.33    0.42
   2 -18   1    0.25    0.25
  -2  18  -1   -0.60    0.52
  -2  18  -1   -0.59    0.54
   2  18   1    0.18    0.22
  -2  18  -1    0.61    0.43
  -2  18  -1   -0.24    0.37
  -2  18  -1    0.15    0.40
   2  18   1    0.18    0.40
  -2  18  -1   -0.40    0.52
   2  18   1    0.40    0.35
  -2  18  -1   -0.08    0.34
   2  18   1    0.33    0.49
  -2  18  -1    0.92    0.50
   3 -18   1    5.19    1.00
  -3 -18  -1    3.76    1.50
  -3 -18  -1    2.56    0.88
  -3 -18  -1    2.57    0.67
   3 -18   1    3.74    0.80
  -3 -18  -1    3.73    0.83
   3 -18   1    3.92    0.85
  -3 -18  -1    3.63    1.09
  -3  18  -1    4.64    0.91
  -3  18  -1    3.89    0.72
  -3  18  -1    3.38    1.20
  -3  18  -1    3.30    1.00
   3  18   1    3.63    0.97
  -3  18  -1    3.97    1.21
  -3  18  -1    3.70    0.84
   3  18   1    2.67    0.62
   3  18   1    7.05    1.74
  -3  18  -1    2.95    1.16
   3  18   1    3.44    0.67
  -4 -18  -1    0.82    0.85
   4 -18   1    0.30    0.44
  -4 -18  -1    1.65    0.82
   4 -18   1    0.48    0.36
  -4 -18  -1    0.64    1.49
  -4 -18  -1    0.81    0.93
   4 -18   1   -0.02    0.32
  -4 -18  -1    0.23    0.58
  -4  18  -1    0.56    0.63
   4  18   1    0.48    0.36
   4  18   1    1.00    0.97
  -4  18  -1    0.83    0.89
   4  18   1   -0.18    0.84
  -4  18  -1    1.30    0.62
  -4  18  -1    0.13    0.63
   4  18   1    0.42    0.46
  -4  18  -1    3.24    1.18
   5 -18   1    1.31    0.66
   5 -18   1    1.74    0.80
  -5 -18  -1    0.19    0.95
   5 -18   1    0.96    0.52
   5  18   1    2.47    1.29
   5  18   1    0.42    0.56
  -5  18  -1    1.55    1.40
   5  18   1    0.77    0.52
  -5  18  -1    1.13    1.11
   5  18   1    0.11    1.19
  -5  18  -1    2.16    1.27
  -6 -18  -1   -0.62    1.39
   6 -18   1    1.01    0.66
   6 -18   1   -1.24    0.58
   6  18   1    0.59    0.76
   6  18   1   -0.05    0.81
   7 -18   1   -1.02    1.04
   7 -18   1    0.78    0.82
  -7 -18  -1    1.18    1.88
  -7 -18  -1   -0.80    2.12
   7 -18   1    0.22    1.03
   7  18   1    1.52    0.91
  -7  18  -1    0.41    1.38
   7  18   1    0.93    1.27
   7 -19  -1    0.75    1.03
  -7 -19   1    2.96    1.96
   7 -19  -1    0.06    0.82
  -7 -19   1    0.35    2.01
   7  19  -1   -1.64    1.07
  -7  19   1   -0.82    1.23
   7  19  -1   -0.93    0.77
  -6 -19   1   -0.03    1.39
   6 -19  -1    0.03    0.77
   6 -19  -1    1.56    0.99
   6 -19  -1    0.29    0.54
  -6 -19   1    3.12    1.74
   6  19  -1   -0.37    0.59
  -6  19   1   -1.72    1.51
   6  19  -1   -0.06    0.62
   6  19  -1    0.06    0.86
   5 -19  -1    1.72    0.77
   5 -19  -1    1.08    0.68
   5 -19  -1    0.39    0.47
  -5 -19   1    3.32    1.36
   5  19  -1    1.34    0.76
  -5  19   1   -0.45    1.09
   5  19  -1    0.94    0.54
   5  19  -1    0.37    1.26
  -5  19   1    0.21    0.92
   5  19  -1    1.21    1.20
   5  19  -1    0.60    0.42
  -5  19   1    1.08    0.99
   4 -19  -1    1.22    0.53
  -4 -19   1    1.88    0.76
  -4 -19   1    4.05    1.06
   4 -19  -1    1.23    0.42
  -4 -19   1    0.86    0.65
  -4 -19   1    1.51    0.92
   4 -19  -1    0.89    0.58
   4  19  -1    1.62    0.87
   4  19  -1    2.34    0.70
  -4  19   1    0.54    0.67
  -4  19   1    0.90    0.84
   4  19  -1    0.87    0.43
  -4  19   1    2.38    0.64
   4  19  -1    0.98    1.02
   4  19  -1    1.07    0.52
  -4  19   1    0.62    0.66
   4  19  -1    2.15    1.06
  -4  19   1    3.98    1.34
   3 -19  -1    6.81    1.06
   3 -19  -1    3.23    0.82
  -3 -19   1    4.82    0.95
   3 -19  -1    3.39    0.92
  -3 -19   1    5.35    1.13
   3 -19  -1    5.17    0.93
  -3 -19   1    2.66    0.89
   3  19  -1    3.97    1.31
   3  19  -1    5.29    0.98
   3  19  -1    3.14    1.18
  -3  19   1    4.00    0.97
   3  19  -1    3.00    0.79
  -3  19   1    5.69    1.36
  -3  19   1    3.04    1.12
   3  19  -1    5.72    1.09
  -3  19   1    4.79    0.87
  -3  19   1    6.12    0.80
  -3  19   1    3.51    0.97
  -3  19   1    3.48    0.93
  -2 -19   1    2.71    0.79
  -2 -19   1    1.64    0.75
   2 -19  -1    8.36    1.84
  -2 -19   1    5.13    0.83
   2 -19  -1    2.32    0.60
   2 -19  -1    3.52    0.78
   2 -19  -1    3.73    0.83
  -2 -19   1    4.36    0.87
  -2  19   1    3.74    0.52
  -2  19   1    4.82    0.91
   2  19  -1    3.38    0.67
   2  19  -1    2.56    0.61
  -2  19   1    1.35    0.75
  -2  19   1    3.02    1.06
  -2  19   1    4.91    0.81
  -2  19   1    5.80    1.05
   1 -19  -1   27.30    2.81
   1 -19  -1   27.58    2.82
   1 -19  -1   25.15    2.83
   1 -19  -1   23.14    2.82
   1 -19  -1   23.60    2.82
  -1 -19   1   22.89    3.05
   1 -19  -1   23.22    2.94
   1 -19  -1   26.69    3.48
  -1 -19   1   27.78    2.89
  -1 -19   1   26.00    3.05
  -1 -19   1   25.53    2.98
  -1  19   1   22.69    2.80
  -1  19   1   25.98    2.96
  -1  19   1   26.69    2.97
  -1  19   1   24.00    2.77
  -1  19   1   26.94    2.82
   1  19  -1   25.71    2.98
   1  19  -1   27.55    3.01
   1  19  -1   22.49    3.30
  -1  19   1   26.77    2.85
   1  19  -1   26.74    2.84
  -1  19   1   26.15    2.96
   1  19  -1   23.91    2.82
   1  19  -1   24.21    2.77
   0 -19  -1   62.70    6.98
   0 -19  -1   66.96    7.00
   0 -19   1   62.03    6.85
   0 -19  -1   70.08    6.89
   0 -19  -1   67.16    7.08
   0 -19   1   65.99    7.00
   0 -19   1   69.19    7.00
   0 -19   1   63.94    7.07
   0 -19  -1   65.57    7.59
   0 -19   1   69.89    7.12
   0 -19  -1   65.27    7.10
   0 -19  -1   63.11    7.10
   0  19   1   64.59    7.01
   0  19  -1   61.30    6.88
   0  19   1   83.65    7.98
   0  19  -1   66.25    7.14
   0  19   1   70.32    7.02
   0  19  -1   63.24    6.97
   0  19  -1   73.39    7.12
   0  19   1   64.16    6.98
   0  19   1   67.67    7.13
   0  19  -1   59.80    6.96
   0  19  -1   60.69    7.47
   0  19  -1   64.15    7.01
   0  19  -1   65.82    7.10
   0  19   1   61.89    6.85
   0  19   1   60.17    6.97
   0  19   1   72.30    7.09
  -1 -19  -1    1.38    0.61
   1 -19   1    1.92    0.67
  -1 -19  -1    7.43    2.25
   1 -19   1    3.74    0.80
  -1 -19  -1    2.81    0.62
   1 -19   1    2.38    0.62
  -1 -19  -1    2.78    0.87
   1 -19   1    3.01    0.56
   1 -19   1    3.17    0.61
  -1  19  -1    2.26    0.76
  -1  19  -1    2.60    0.96
  -1  19  -1    3.43    0.75
   1  19   1    2.26    0.78
  -1  19  -1    3.50    0.74
  -1  19  -1    3.69    0.78
   1  19   1    2.12    0.63
   1  19   1    2.13    0.99
   1  19   1    2.36    0.47
  -1  19  -1    0.78    0.69
  -1  19  -1    2.04    0.48
  -1  19  -1    3.28    0.68
   1  19   1    3.17    0.66
   1  19   1    3.83    0.91
  -1  19  -1    2.56    0.62
  -2 -19  -1   21.69    2.35
  -2 -19  -1   19.76    2.47
   2 -19   1   21.18    2.30
   2 -19   1   20.77    2.46
  -2 -19  -1   17.57    2.40
   2 -19   1   19.71    2.28
  -2 -19  -1   18.29    3.33
   2 -19   1   19.49    2.41
   2 -19   1   18.83    2.31
  -2 -19  -1   18.46    2.48
  -2  19  -1   21.50    2.42
  -2  19  -1   21.09    2.37
   2  19   1   22.61    2.32
   2  19   1   20.52    2.47
  -2  19  -1   21.10    2.42
   2  19   1   20.13    2.32
   2  19   1   18.87    2.29
  -2  19  -1   22.14    2.34
  -2  19  -1   23.04    2.84
  -2  19  -1   15.42    2.43
  -2  19  -1   16.48    3.02
  -3 -19  -1    0.88    0.53
  -3 -19  -1    2.48    0.72
   3 -19   1    0.77    0.51
  -3 -19  -1    0.78    0.65
  -3 -19  -1    1.21    0.81
   3 -19   1    1.20    0.53
  -3 -19  -1    0.38    1.14
   3 -19   1    1.34    0.76
  -3  19  -1    1.32    0.70
  -3  19  -1    1.70    0.99
   3  19   1    3.73    1.20
   3  19   1    1.31    0.76
  -3  19  -1    2.71    0.72
  -3  19  -1    2.38    0.82
   3  19   1    2.09    0.51
  -3  19  -1    2.77    1.08
   3  19   1    0.51    0.38
  -3  19  -1    2.18    0.62
  -4 -19  -1    4.27    1.29
   4 -19   1    3.85    0.98
   4 -19   1    6.77    0.93
   4 -19   1    4.18    1.26
  -4 -19  -1    3.26    1.00
   4 -19   1    4.53    1.07
  -4 -19  -1    7.42    1.25
  -4 -19  -1    3.37    1.15
  -4 -19  -1    4.65    1.90
   4  19   1    8.45    1.94
  -4  19  -1    3.97    1.09
  -4  19  -1    7.88    1.67
  -4  19  -1    5.81    1.60
  -4  19  -1    3.86    1.10
  -4  19  -1    8.50    1.95
   4  19   1    5.47    1.03
   4  19   1    3.92    1.24
   4  19   1    8.39    1.35
   5 -19   1    0.96    0.71
   5 -19   1    0.02    0.44
  -5 -19  -1    1.29    1.15
  -5 -19  -1    1.11    1.10
   5 -19   1    1.36    0.53
  -5  19  -1    0.35    1.19
   5  19   1    0.69    0.49
  -5  19  -1    0.33    1.15
   5  19   1   -0.81    1.16
   5  19   1    0.72    0.62
   5  19   1    1.54    1.28
  -5  19  -1   -0.77    0.96
   6 -19   1    0.71    0.64
   6 -19   1    1.14    1.14
   6 -19   1    1.17    0.75
  -6 -19  -1   -0.76    1.35
   6  19   1   -1.11    0.81
  -6  19  -1   -0.89    1.08
   6  19   1    1.07    0.65
  -7 -19  -1   -3.16    1.80
   7 -19   1    0.38    0.88
   7 -19   1   -0.63    1.07
  -7 -19  -1   -1.14    2.27
  -7  19  -1    0.20    1.23
   7  19   1    0.25    1.23
   7  19   1    0.77    0.92
   7 -20  -1    0.50    1.02
  -7 -20   1   -0.23    1.77
  -7 -20   1    3.56    2.16
   7 -20  -1   -1.26    0.99
  -7  20   1    0.90    1.30
   7  20  -1    0.00    1.17
   7  20  -1   -0.59    0.89
   6 -20  -1    1.09    0.79
   6 -20  -1    0.16    0.56
  -6 -20   1    1.40    1.66
  -6 -20   1   -0.39    1.36
   6 -20  -1    0.28    0.98
  -6  20   1   -2.19    1.28
   6  20  -1    0.23    0.83
   6  20  -1    0.47    0.89
   6  20  -1   -0.72    0.61
  -5 -20   1   -0.62    0.95
   5 -20  -1    0.37    0.56
   5 -20  -1    0.26    0.52
  -5 -20   1    0.92    1.01
   5 -20  -1    0.44    0.49
   5  20  -1    0.00    0.52
   5  20  -1    0.33    0.49
  -5  20   1    0.20    0.88
   5  20  -1    0.24    1.20
  -5  20   1    2.84    1.17
   5  20  -1    0.25    1.36
  -5  20   1    1.14    1.25
   5  20  -1    1.44    0.85
   4 -20  -1    7.90    1.69
  -4 -20   1    9.68    1.64
  -4 -20   1    6.57    1.52
  -4 -20   1    8.72    1.62
   4 -20  -1   12.03    1.84
  -4 -20   1    5.97    1.63
   4 -20  -1   11.12    1.45
   4  20  -1    8.57    1.44
   4  20  -1   12.37    2.40
   4  20  -1    9.59    1.21
   4  20  -1    9.88    2.19
  -4  20   1    7.44    1.81
   4  20  -1    9.38    1.59
  -4  20   1   10.04    2.05
   4  20  -1    9.95    1.71
   3 -20  -1   -0.07    0.69
  -3 -20   1    0.97    0.59
   3 -20  -1    1.65    0.52
   3 -20  -1    0.78    0.42
  -3 -20   1    2.01    0.96
   3 -20  -1    0.65    0.38
  -3  20   1    2.39    0.81
  -3  20   1    0.14    0.75
   3  20  -1    0.22    0.84
  -3  20   1    2.14    0.94
   3  20  -1    0.31    0.33
  -3  20   1    1.35    0.54
   3  20  -1    0.60    0.47
  -3  20   1    0.92    0.53
  -3  20   1    1.69    0.42
   3  20  -1    1.62    1.02
   3  20  -1    1.22    0.33
   3  20  -1    0.35    0.73
   2 -20  -1   17.29    2.02
  -2 -20   1   13.63    2.08
   2 -20  -1   17.77    1.96
  -2 -20   1   19.96    2.03
   2 -20  -1   17.43    1.94
  -2 -20   1   15.05    2.07
   2 -20  -1   13.26    2.02
  -2 -20   1   14.55    2.13
   2  20  -1   20.14    1.99
  -2  20   1   17.00    2.83
   2  20  -1   16.18    1.90
   2  20  -1   17.89    2.04
   2  20  -1   14.85    1.90
  -2  20   1   16.55    2.07
  -2  20   1   15.81    2.07
  -2  20   1   14.57    2.11
  -2  20   1   15.84    1.97
   1 -20  -1   23.22    2.51
  -1 -20   1   18.03    2.65
   1 -20  -1   23.53    2.56
  -1 -20   1   19.38    2.65
   1 -20  -1   21.15    2.54
   1 -20  -1   21.29    3.42
   1 -20  -1   23.29    2.57
  -1 -20   1   23.87    2.58
  -1 -20   1   24.88    2.73
   1 -20  -1   21.02    2.48
   1 -20  -1   19.25    2.63
  -1  20   1   23.27    2.57
  -1  20   1   22.31    2.53
  -1  20   1   25.71    2.55
  -1  20   1   22.30    3.06
   1  20  -1   23.51    2.55
  -1  20   1   29.73    2.76
   1  20  -1   22.42    2.53
   1  20  -1   19.76    2.45
   1  20  -1   21.78    2.65
  -1  20   1   22.86    2.66
   1  20  -1   20.25    2.48
  -1  20   1   22.67    2.67
   1  20  -1   22.64    3.11
   0 -20  -1   10.02    2.15
   0 -20  -1    8.82    1.31
   0 -20   1   10.53    1.46
   0 -20   1   11.57    1.34
   0 -20  -1   10.24    1.16
   0 -20   1    9.36    1.35
   0 -20  -1    8.69    1.57
   0 -20  -1    9.85    1.30
   0 -20   1   10.27    1.13
   0 -20  -1    7.25    1.45
   0 -20   1    8.39    1.34
   0  20   1   10.40    1.42
   0  20   1    9.19    1.29
   0  20   1   11.07    1.44
   0  20  -1    9.64    1.85
   0  20   1    9.84    1.32
   0  20   1    8.40    1.13
   0  20   1   11.00    1.37
   0  20  -1   13.57    1.44
   0  20  -1   10.97    1.29
   0  20  -1   10.02    1.32
   0  20   1    7.44    1.77
   0  20  -1   14.21    1.51
   0  20  -1   11.09    1.44
   0  20  -1    9.75    1.16
  -1 -20  -1   27.54    3.17
   1 -20   1   27.78    3.04
  -1 -20  -1   28.98    3.23
   1 -20   1   29.03    3.20
   1 -20   1   29.21    3.06
   1 -20   1   26.07    2.98
  -1 -20  -1   25.16    3.63
  -1 -20  -1   25.07    3.05
   1 -20   1   24.64    3.11
  -1 -20  -1   25.22    3.14
  -1  20  -1   26.12    3.61
  -1  20  -1   29.14    3.31
  -1  20  -1   28.75    3.05
   1  20   1   25.61    2.97
   1  20   1   26.95    3.03
   1  20   1   24.72    2.97
  -1  20  -1   25.78    2.99
  -1  20  -1   26.81    3.06
  -1  20  -1   28.37    3.16
  -1  20  -1   26.82    3.53
   1  20   1   28.67    3.19
   1  20   1   32.32    3.24
  -1  20  -1   27.02    3.15
   1  20   1   28.03    3.05
   2 -20   1    0.54    0.31
  -2 -20  -1    0.11    0.39
  -2 -20  -1    1.47    0.66
   2 -20   1    0.59    0.61
   2 -20   1    0.81    0.59
   2 -20   1    0.43    0.41
  -2 -20  -1    0.32    0.56
   2 -20   1    1.59    0.55
  -2 -20  -1   -0.21    0.37
  -2 -20  -1    0.30    0.97
   2  20   1    0.24    0.41
  -2  20  -1    0.42    0.48
  -2  20  -1    0.16    0.62
  -2  20  -1    0.18    0.56
  -2  20  -1    0.87    0.62
   2  20   1    0.56    0.38
  -2  20  -1    0.23    0.62
  -2  20  -1    1.25    0.82
   2  20   1    0.41    0.63
   2  20   1    0.12    0.70
   2  20   1    0.40    0.22
  -2  20  -1    0.97    0.42
  -3 -20  -1   14.36    2.12
  -3 -20  -1   11.24    2.67
   3 -20   1   13.22    1.61
   3 -20   1    9.45    1.81
  -3 -20  -1   13.18    1.64
  -3 -20  -1   10.52    1.89
   3 -20   1   14.80    1.67
  -3  20  -1   11.90    1.78
   3  20   1   10.74    1.57
   3  20   1   11.82    1.70
   3  20   1   10.69    2.23
  -3  20  -1   11.07    1.61
  -3  20  -1   13.38    1.58
  -3  20  -1   14.07    2.62
  -3  20  -1   17.74    2.64
   4 -20   1    0.71    0.41
   4 -20   1    0.34    0.40
  -4 -20  -1    1.38    0.85
  -4 -20  -1    0.89    1.12
  -4 -20  -1    0.68    0.62
  -4 -20  -1    1.71    0.66
   4 -20   1   -0.06    0.48
  -4  20  -1    1.73    1.34
   4  20   1   -0.48    0.95
  -4  20  -1    0.66    0.80
  -4  20  -1    1.14    1.11
  -4  20  -1    0.15    0.55
   4  20   1    0.07    0.40
   4  20   1    0.27    0.51
  -4  20  -1   -1.64    1.02
   4  20   1   -2.09    0.99
  -4  20  -1   -0.04    0.73
   5 -20   1    1.34    0.66
  -5 -20  -1    1.18    1.25
   5 -20   1    0.37    0.59
   5 -20   1    1.27    0.47
  -5  20  -1    1.23    1.09
   5  20   1    3.34    1.66
   5  20   1    1.27    0.86
  -5  20  -1    0.27    1.15
   5  20   1   -0.40    1.32
  -5  20  -1   -1.22    1.32
   5  20   1    0.76    0.55
   6 -20   1   -0.39    0.53
   6 -20   1   -0.15    0.75
  -6 -20  -1    0.50    1.36
   6 -20   1    0.72    0.90
  -6  20  -1    0.09    1.22
   6  20   1    0.43    0.74
   6  20   1    1.02    0.96
   6  20   1    2.95    2.05
   7 -20   1   -0.78    0.89
  -7 -20  -1   -0.61    2.28
  -7 -20  -1   -5.05    1.72
   7 -20   1    1.50    1.36
   7  20   1    0.35    0.97
   7  20   1   -0.20    1.29
  -7  20  -1    0.14    1.43
  -7 -21   1   -0.64    1.85
  -7 -21   1    1.18    2.17
   7 -21  -1   -0.50    1.17
   7 -21  -1   -0.16    0.86
   7  21  -1   -1.06    1.23
  -7  21   1   -0.58    1.41
   7  21  -1    0.57    1.30
   6 -21  -1   -0.87    0.73
   6 -21  -1   -0.04    0.53
  -6 -21   1   -0.10    1.50
  -6 -21   1    0.07    1.62
   6  21  -1    0.22    0.68
   6  21  -1    0.84    0.78
   6  21  -1   -0.16    0.93
  -6  21   1    0.77    1.55
   5 -21  -1    0.32    0.49
  -5 -21   1    0.17    1.16
  -5 -21   1    1.17    1.08
   5 -21  -1    2.09    0.88
  -5 -21   1    0.11    0.97
   5 -21  -1    1.46    0.69
   5  21  -1    1.36    0.62
   5  21  -1    2.13    0.79
  -5  21   1   -1.04    1.21
  -5  21   1    0.65    1.21
   5  21  -1    0.41    1.35
  -5  21   1    2.39    1.19
   5  21  -1    2.10    1.34
   5  21  -1    1.97    0.88
   4 -21  -1    1.57    0.59
   4 -21  -1   -0.43    0.34
  -4 -21   1    2.07    0.78
  -4 -21   1    1.29    0.86
  -4 -21   1    0.87    1.05
  -4 -21   1    2.58    0.90
  -4  21   1    2.19    1.45
   4  21  -1    0.78    0.45
   4  21  -1    2.04    1.27
  -4  21   1    0.39    0.85
   4  21  -1    0.50    1.09
  -4  21   1    4.12    0.80
  -4  21   1    2.80    0.95
   4  21  -1    1.07    1.03
  -4  21   1    1.59    0.85
   4  21  -1    0.77    0.52
   4  21  -1    0.73    0.40
   3 -21  -1    7.29    1.56
   3 -21  -1   11.16    1.45
  -3 -21   1   11.06    1.42
   3 -21  -1   10.94    1.34
   3 -21  -1    9.27    1.58
  -3 -21   1    5.74    1.58
  -3 -21   1   10.92    1.78
  -3  21   1   10.80    1.72
   3  21  -1    9.78    1.95
  -3  21   1    9.42    1.19
  -3  21   1    9.28    1.55
   3  21  -1   10.57    1.69
   3  21  -1    8.67    1.26
   3  21  -1   10.43    2.28
  -3  21   1   11.91    2.25
  -3  21   1   13.01    2.05
  -3  21   1    6.99    1.80
  -3  21   1   10.78    1.40
   3  21  -1   11.66    2.14
  -2 -21   1    7.11    1.16
  -2 -21   1    5.10    1.17
   2 -21  -1    7.35    1.18
  -2 -21   1    6.59    1.36
   2 -21  -1    6.32    1.10
   2 -21  -1    5.45    1.37
  -2 -21   1    5.58    1.41
   2  21  -1    5.30    1.42
   2  21  -1    6.95    1.30
  -2  21   1    6.76    1.42
  -2  21   1    9.42    1.45
  -2  21   1    5.63    2.13
   2  21  -1    7.83    1.02
   2  21  -1    6.57    1.06
  -2  21   1    9.26    1.38
   2  21  -1    8.44    0.99
  -2  21   1    7.40    1.05
   1 -21  -1   26.97    3.54
  -1 -21   1   32.27    3.51
  -1 -21   1   27.60    3.58
   1 -21  -1   33.23    3.51
   1 -21  -1   33.58    3.50
   1 -21  -1   24.60    3.44
   1 -21  -1   37.97    4.40
  -1 -21   1   34.81    3.66
   1 -21  -1   30.04    3.41
   1 -21  -1   32.76    3.44
  -1 -21   1   24.05    3.55
  -1  21   1   32.06    3.72
   1  21  -1   35.58    3.49
  -1  21   1   34.90    3.47
   1  21  -1   32.54    3.53
  -1  21   1   29.63    3.59
   1  21  -1   29.75    3.37
  -1  21   1   27.22    3.97
  -1  21   1   35.68    3.50
   1  21  -1   32.70    4.37
  -1  21   1   28.72    3.56
   1  21  -1   34.32    3.61
   0 -21   1   27.51    3.11
   0 -21  -1   21.99    3.10
   0 -21  -1   27.09    3.24
   0 -21  -1   27.27    3.13
   0 -21   1   29.97    2.96
   0 -21   1   23.82    3.17
   0 -21   1   30.01    3.32
   0 -21  -1   26.12    3.31
   0 -21  -1   28.62    2.99
   0 -21  -1   37.56    4.21
   0  21   1   30.50    3.25
   0  21  -1   25.97    2.98
   0  21  -1   26.94    3.64
   0  21  -1   27.90    3.10
   0  21  -1   29.87    3.23
   0  21   1   26.86    2.96
   0  21   1   26.58    3.22
   0  21  -1   28.25    3.18
   0  21   1   30.26    3.12
   0  21  -1   29.26    3.26
   0  21   1   27.50    3.10
   0  21  -1   26.42    3.09
   0  21   1   27.61    2.96
  -1 -21  -1    8.23    1.60
   1 -21   1   11.68    1.35
  -1 -21  -1   10.93    1.39
  -1 -21  -1    9.41    1.54
  -1 -21  -1    7.08    1.44
  -1 -21  -1   10.55    2.22
   1 -21   1   11.77    1.36
   1 -21   1    9.47    1.56
   1 -21   1   11.90    1.47
   1 -21   1   10.87    1.24
  -1  21  -1   12.11    1.51
  -1  21  -1   12.62    2.33
   1  21   1    7.79    1.21
  -1  21  -1    9.50    1.22
  -1  21  -1   10.04    1.98
  -1  21  -1   10.01    1.47
   1  21   1   10.51    1.66
   1  21   1   10.25    2.29
   1  21   1    8.64    1.19
  -1  21  -1   11.16    1.32
  -1  21  -1   11.25    1.46
   1  21   1    8.81    1.32
  -1  21  -1    7.17    1.48
   2 -21   1   19.74    2.27
  -2 -21  -1   17.75    2.46
   2 -21   1   19.98    2.41
   2 -21   1   20.64    2.37
  -2 -21  -1   20.86    3.52
   2 -21   1   20.39    2.29
   2 -21   1   16.50    2.39
  -2 -21  -1   19.17    2.34
  -2 -21  -1   16.40    2.35
  -2  21  -1   18.85    3.49
  -2  21  -1   24.10    2.50
  -2  21  -1   22.38    3.33
  -2  21  -1   18.44    2.36
  -2  21  -1   17.40    2.42
   2  21   1   17.96    2.25
  -2  21  -1   24.83    2.34
   2  21   1   20.19    2.27
   2  21   1   16.44    2.94
   2  21   1   20.16    2.30
  -2  21  -1   18.52    2.32
   2  21   1   18.41    2.40
  -3 -21  -1   -0.59    0.61
  -3 -21  -1    3.07    1.59
  -3 -21  -1    1.29    0.63
  -3 -21  -1    1.93    1.13
   3 -21   1    0.91    0.45
   3 -21   1   -1.30    0.79
  -3 -21  -1    0.68    0.70
   3 -21   1    1.16    0.42
  -3  21  -1    1.79    0.55
  -3  21  -1    0.12    0.72
  -3  21  -1   -0.25    0.96
  -3  21  -1    1.17    0.79
   3  21   1    0.34    0.33
  -3  21  -1    2.02    0.60
  -3  21  -1    2.26    1.07
  -3  21  -1    1.34    1.10
   3  21   1    1.12    0.92
  -4 -21  -1    3.65    1.22
  -4 -21  -1    4.90    1.48
  -4 -21  -1    3.03    0.87
   4 -21   1    5.02    1.37
   4 -21   1    8.09    1.36
  -4 -21  -1    3.18    1.06
   4 -21   1    4.13    0.98
  -4  21  -1    5.66    1.02
  -4  21  -1    1.95    1.52
   4  21   1    4.48    1.37
  -4  21  -1    3.76    1.22
  -4  21  -1    5.40    1.56
   4  21   1    3.12    0.84
   4  21   1    4.65    1.46
  -4  21  -1    5.08    1.25
   4  21   1    6.77    1.17
  -4  21  -1    3.65    1.01
   5 -21   1    0.57    0.58
  -5 -21  -1    2.26    1.16
  -5 -21  -1    3.20    1.31
  -5 -21  -1    2.05    1.48
   5 -21   1    1.81    0.97
   5  21   1    1.25    1.43
  -5  21  -1    2.81    1.41
   5  21   1   -0.50    1.41
   5  21   1    1.26    1.49
  -5  21  -1    2.48    1.33
   5  21   1    0.70    0.47
  -5  21  -1   -0.90    1.46
   5  21   1    1.95    0.88
   6 -21   1    1.13    0.75
   6 -21   1   -1.49    0.79
  -6 -21  -1    0.09    1.41
   6  21   1    0.66    0.73
   6  21   1    0.87    1.96
  -6  21  -1   -1.56    1.19
   7 -21   1    0.03    0.80
  -7 -21  -1    2.62    2.36
  -7 -21  -1    1.32    2.06
   7 -21   1   -1.11    1.22
  -7  21  -1    2.62    1.69
   7  21   1    1.12    1.32
  -7 -22   1   -1.31    2.05
  -7 -22   1   -0.83    2.23
   7 -22  -1    0.63    1.00
   7 -22  -1    0.54    1.12
   7  22  -1    1.66    1.52
  -7  22   1   -0.18    1.43
   6 -22  -1    1.03    0.68
   6 -22  -1    1.78    0.93
  -6 -22   1    1.79    1.67
  -6 -22   1   -0.95    1.58
   6  22  -1    0.68    0.66
   6  22  -1   -0.27    0.83
   6  22  -1    1.36    1.90
  -6  22   1    1.43    1.45
  -5 -22   1    0.51    1.00
  -5 -22   1    1.89    1.15
  -5 -22   1    0.53    0.92
   5 -22  -1    1.33    0.76
   5 -22  -1   -0.06    0.56
   5 -22  -1    0.69    0.68
   5  22  -1    0.89    0.80
  -5  22   1    0.42    0.93
  -5  22   1    0.34    1.38
   5  22  -1    1.24    1.43
   5  22  -1    0.33    0.59
   5  22  -1    1.17    0.60
   5  22  -1    0.33    1.42
  -5  22   1   -0.10    1.19
   5  22  -1    0.06    1.65
  -4 -22   1    8.11    1.71
   4 -22  -1    4.60    1.26
  -4 -22   1    3.72    1.36
   4 -22  -1    7.30    1.42
  -4 -22   1    8.36    1.51
   4 -22  -1   10.33    1.28
  -4 -22   1    5.48    1.59
   4 -22  -1    7.76    1.59
  -4  22   1    7.39    1.36
  -4  22   1    4.04    1.43
   4  22  -1    7.43    1.52
  -4  22   1    8.87    1.38
   4  22  -1    9.14    2.23
  -4  22   1    6.41    1.80
   4  22  -1    7.93    1.35
  -4  22   1    8.31    1.53
   4  22  -1    8.28    1.04
   4  22  -1   11.07    1.68
   4  22  -1    9.82    2.20
  -4  22   1    7.31    1.38
  -3 -22   1    1.12    0.80
   3 -22  -1    1.24    0.56
  -3 -22   1    2.03    0.98
   3 -22  -1    1.02    0.79
  -3 -22   1    3.33    0.71
   3 -22  -1    1.93    0.58
  -3  22   1    1.25    0.80
  -3  22   1    1.76    0.43
   3  22  -1    4.07    1.33
   3  22  -1    1.70    0.54
   3  22  -1   -0.20    1.09
   3  22  -1    0.57    0.39
  -3  22   1   -0.05    0.76
  -3  22   1    0.83    0.73
  -3  22   1   -0.53    0.92
  -3  22   1    1.48    0.63
  -3  22   1    2.82    1.24
   2 -22  -1   16.98    1.98
  -2 -22   1   13.52    2.08
   2 -22  -1   16.56    1.98
   2 -22  -1   13.77    2.07
  -2 -22   1   17.61    2.29
   2 -22  -1   16.54    2.04
   2 -22  -1   15.79    1.98
  -2 -22   1   18.91    2.07
  -2  22   1   16.59    2.16
  -2  22   1   17.76    2.04
   2  22  -1   16.53    2.15
   2  22  -1   22.26    3.43
   2  22  -1   15.13    1.96
  -2  22   1   16.98    2.11
  -2  22   1   14.83    2.14
  -2  22   1   24.74    2.98
   2  22  -1   16.35    1.97
   2  22  -1   16.74    1.94
   1 -22  -1   15.98    2.29
  -1 -22   1   20.42    2.28
   1 -22  -1   19.27    2.16
  -1 -22   1   18.39    2.37
  -1 -22   1   16.70    2.32
   1 -22  -1   18.61    3.15
   1 -22  -1   14.65    2.22
   1 -22  -1   19.98    2.22
   1 -22  -1   19.02    2.45
  -1 -22   1   22.21    2.55
  -1  22   1   17.13    2.12
  -1  22   1   22.54    2.25
  -1  22   1   20.03    2.22
  -1  22   1   16.57    2.81
  -1  22   1   20.83    2.38
  -1  22   1   17.03    2.31
   1  22  -1   21.09    2.22
   1  22  -1   17.51    2.10
   1  22  -1   24.05    3.91
   1  22  -1   21.66    2.41
   1  22  -1   16.45    2.13
  -1  22   1   19.89    2.33
   0 -22   1   12.36    1.51
   0 -22  -1   10.16    1.54
   0 -22   1   12.40    1.30
   0 -22  -1   13.46    1.54
   0 -22  -1   26.35    4.27
   0 -22   1   11.93    1.62
   0 -22  -1   10.97    1.34
   0 -22  -1    7.43    1.58
   0 -22  -1   14.42    1.90
   0  22   1    7.59    1.81
   0  22   1   11.63    1.30
   0  22  -1   10.46    1.32
   0  22  -1    9.76    2.04
   0  22  -1   13.00    1.62
   0  22   1   11.91    1.98
   0  22  -1   11.87    1.48
   0  22   1   10.15    1.28
   0  22  -1   14.90    1.68
   0  22   1   12.12    1.46
   0  22   1    9.85    1.47
   0  22  -1   11.48    1.46
   0  22   1    9.47    1.69
   0  22   1   12.78    1.55
   0  22  -1   11.74    1.27
   1 -22   1   14.60    1.68
  -1 -22  -1   13.46    1.81
  -1 -22  -1   16.95    2.74
  -1 -22  -1   15.56    2.02
   1 -22   1   14.14    1.73
  -1 -22  -1   11.61    1.81
  -1 -22  -1   14.74    1.92
   1 -22   1   14.95    1.93
   1 -22   1   12.74    1.80
   1  22   1   17.64    3.12
  -1  22  -1   13.64    1.86
  -1  22  -1   27.13    3.38
   1  22   1   13.82    1.74
  -1  22  -1   14.31    1.74
   1  22   1   16.05    1.95
  -1  22  -1   16.25    1.94
   1  22   1   12.43    1.67
  -1  22  -1   13.63    1.84
   1  22   1   14.44    1.65
  -1  22  -1   14.28    1.91
  -1  22  -1   13.78    2.53
  -1  22  -1   13.32    1.65
   2 -22   1    1.83    0.71
  -2 -22  -1    1.77    0.85
   2 -22   1    1.89    0.63
  -2 -22  -1    1.60    0.62
  -2 -22  -1    1.21    0.55
  -2 -22  -1    2.77    0.85
   2 -22   1    0.95    0.69
  -2 -22  -1    0.36    0.98
   2 -22   1    1.40    0.55
  -2  22  -1    1.48    0.81
  -2  22  -1    2.33    0.57
  -2  22  -1    1.94    1.04
   2  22   1    1.74    0.60
  -2  22  -1    1.84    0.71
   2  22   1    1.03    0.41
  -2  22  -1    3.67    1.36
   2  22   1    0.53    0.76
  -2  22  -1    1.52    0.68
   2  22   1    0.21    0.69
   2  22   1    1.64    0.55
  -2  22  -1    1.14    0.87
  -3 -22  -1   14.49    2.19
  -3 -22  -1   11.97    1.82
   3 -22   1   12.11    1.64
  -3 -22  -1   11.16    2.11
  -3 -22  -1   12.78    1.70
   3 -22   1   15.86    1.69
   3 -22   1   10.06    1.81
  -3 -22  -1   16.88    3.15
   3  22   1   10.01    1.97
  -3  22  -1   12.98    1.61
  -3  22  -1   10.61    1.92
  -3  22  -1   13.72    2.08
  -3  22  -1    8.84    1.93
  -3  22  -1   13.93    2.16
  -3  22  -1   15.64    2.69
   3  22   1   10.07    2.19
   3  22   1   12.62    2.04
  -4 -22  -1    1.33    0.86
  -4 -22  -1    1.22    0.73
   4 -22   1    0.15    0.45
  -4 -22  -1   -0.87    1.16
   4 -22   1    0.93    0.49
  -4 -22  -1    1.37    0.76
   4 -22   1    2.70    1.15
  -4  22  -1    0.30    0.79
   4  22   1   -0.21    1.09
   4  22   1    1.30    0.65
  -4  22  -1    0.25    0.66
  -4  22  -1    0.19    1.34
   4  22   1    0.50    0.37
  -4  22  -1    0.27    0.70
   4  22   1    0.07    1.19
  -4  22  -1   -0.42    1.29
  -4  22  -1   -0.26    0.91
  -5 -22  -1    2.87    1.36
   5 -22   1    1.53    0.68
  -5 -22  -1    1.16    1.30
  -5 -22  -1    1.92    1.65
   5 -22   1    0.35    0.75
   5  22   1    1.79    1.73
  -5  22  -1    0.17    1.00
   5  22   1    3.56    1.14
   5  22   1    0.23    1.42
  -5  22  -1    2.20    1.56
   5  22   1    0.60    0.52
  -6 -22  -1    2.45    1.75
   6 -22   1    0.28    0.69
   6 -22   1   -0.75    0.90
  -6  22  -1    0.45    1.29
   6  22   1   -0.10    0.70
   6  22   1    1.18    1.03
   6  22   1   -3.09    1.96
   7 -22   1   -1.45    1.27
  -7 -22  -1   -3.07    1.60
  -7 -22  -1    1.33    2.28
   7 -22   1   -0.85    0.72
  -7  22  -1    2.29    1.80
   7  22   1    0.91    1.07
   7  22   1    0.32    1.27
  -7 -23   1   -0.23    2.25
   7 -23  -1   -0.12    0.82
   7 -23  -1   -0.20    1.11
  -7 -23   1    2.05    2.57
  -7  23   1    0.11    1.48
   7  23  -1    0.36    1.39
   7  23  -1   -0.15    0.96
   6 -23  -1    0.31    0.62
   6 -23  -1    0.80    0.90
  -6 -23   1   -0.49    1.47
  -6 -23   1    3.20    1.86
   6  23  -1   -0.09    0.63
   6  23  -1    0.59    0.91
  -6  23   1   -0.27    1.40
   6  23  -1    0.87    1.95
  -5 -23   1    1.98    1.43
   5 -23  -1    1.76    0.62
  -5 -23   1    1.65    1.44
  -5 -23   1    0.28    1.14
  -5 -23   1    0.49    1.04
   5 -23  -1    0.05    0.58
   5 -23  -1    0.97    0.78
   5  23  -1   -1.55    1.57
  -5  23   1    1.67    1.51
  -5  23   1    1.51    1.02
   5  23  -1    0.45    0.45
   5  23  -1    0.34    1.47
   5  23  -1    0.66    0.76
   5  23  -1    0.57    0.61
  -4 -23   1    0.48    0.87
   4 -23  -1    2.12    1.06
  -4 -23   1    2.40    0.99
   4 -23  -1   -0.32    0.39
  -4 -23   1    2.23    1.20
   4 -23  -1    0.98    0.48
  -4 -23   1    0.94    0.73
   4 -23  -1    0.69    0.53
   4  23  -1    0.75    1.30
  -4  23   1    0.51    0.45
   4  23  -1    0.44    0.36
   4  23  -1    0.62    0.42
  -4  23   1    0.00    0.87
  -4  23   1    0.02    0.61
   4  23  -1    0.17    1.02
  -4  23   1    1.39    1.34
  -4  23   1    0.38    0.85
   4  23  -1    0.84    1.17
   4  23  -1   -0.37    0.40
  -4  23   1   -0.45    0.61
   3 -23  -1   11.61    1.60
   3 -23  -1   15.17    1.83
  -3 -23   1   13.65    2.24
   3 -23  -1   10.82    1.88
  -3 -23   1   14.34    1.75
  -3 -23   1    7.72    1.94
   3 -23  -1   11.07    1.55
   3  23  -1   11.68    1.57
  -3  23   1   14.56    2.34
  -3  23   1    8.29    2.10
   3  23  -1   11.85    2.45
  -3  23   1   14.44    3.39
   3  23  -1   13.00    1.94
  -3  23   1   12.99    1.68
   3  23  -1   10.00    2.47
  -3  23   1   11.74    1.42
  -3  23   1   13.62    1.98
   2 -23  -1    1.63    0.59
   2 -23  -1    2.05    0.71
   2 -23  -1    3.14    0.74
  -2 -23   1    2.63    0.97
  -2 -23   1    2.27    1.03
   2 -23  -1    2.70    0.68
  -2 -23   1   -0.03    0.49
   2 -23  -1    2.63    0.82
  -2  23   1    1.88    0.73
  -2  23   1    2.28    0.90
  -2  23   1    3.00    1.18
   2  23  -1    3.12    0.96
   2  23  -1    2.64    1.31
  -2  23   1    1.86    0.84
   2  23  -1    2.50    0.69
   2  23  -1    1.94    0.58
   2  23  -1    2.16    0.52
  -2  23   1    1.77    0.65
  -1 -23   1   10.55    1.69
  -1 -23   1    8.60    1.61
  -1 -23   1    7.79    1.42
   1 -23  -1    7.89    1.05
   1 -23  -1    6.24    1.26
  -1 -23   1    9.27    1.46
   1 -23  -1    6.35    1.25
   1 -23  -1    9.80    1.23
   1 -23  -1    8.09    1.89
  -1  23   1    7.55    1.38
   1  23  -1    5.61    1.51
  -1  23   1   10.75    2.40
  -1  23   1   12.37    1.66
  -1  23   1    9.40    1.23
  -1  23   1    8.80    1.56
   1  23  -1    6.41    1.40
   1  23  -1    7.87    1.14
   1  23  -1    8.84    1.02
  -1  23   1    7.08    1.02
   0 -23  -1   10.21    1.46
   0 -23   1   10.32    1.44
   0 -23  -1    7.84    1.59
   0 -23  -1   12.46    2.52
   0 -23  -1   10.55    1.46
   0 -23   1   11.18    1.23
   0 -23   1    9.35    1.48
   0 -23  -1   14.87    1.90
   0  23  -1    8.25    2.09
   0  23  -1   10.97    1.56
   0  23   1   11.12    1.49
   0  23   1   15.18    2.91
   0  23  -1   11.20    1.44
   0  23  -1   10.68    1.27
   0  23   1    8.61    1.38
   0  23   1   11.28    1.24
   0  23   1   11.70    1.83
   0  23  -1   12.44    1.47
   0  23  -1   12.09    1.80
   0  23   1    9.89    1.23
   0  23   1   12.69    1.50
  -1 -23  -1    0.09    0.48
  -1 -23  -1    0.43    0.79
  -1 -23  -1    1.03    0.90
   1 -23   1    1.10    0.55
   1 -23   1    1.05    0.61
   1 -23   1    0.45    0.64
  -1 -23  -1    0.86    0.43
  -1 -23  -1   -0.04    0.47
   1 -23   1    1.54    0.40
  -1  23  -1    0.37    0.49
  -1  23  -1    0.84    0.99
  -1  23  -1    0.97    0.47
   1  23   1    1.62    0.66
  -1  23  -1    1.44    0.90
  -1  23  -1    2.74    0.83
  -1  23  -1    1.10    0.77
   1  23   1    0.88    0.34
   1  23   1    1.06    1.02
  -1  23  -1    1.44    0.58
   1  23   1    1.04    0.54
  -1  23  -1    2.01    0.61
   2 -23   1   13.23    1.87
  -2 -23  -1   16.19    2.36
  -2 -23  -1   15.03    1.77
  -2 -23  -1   12.73    2.69
   2 -23   1   11.92    1.72
  -2 -23  -1   11.49    1.85
   2 -23   1   13.45    1.72
  -2 -23  -1   12.49    1.78
   2 -23   1   10.04    1.66
   2 -23   1   13.68    1.81
   2  23   1   13.68    1.65
  -2  23  -1   16.54    2.57
   2  23   1   10.92    2.29
  -2  23  -1   13.70    1.87
  -2  23  -1   13.04    2.52
  -2  23  -1   15.17    1.90
   2  23   1   14.25    1.93
   2  23   1   15.53    1.71
  -2  23  -1   13.89    2.59
  -2  23  -1   12.65    1.71
  -3 -23  -1    0.76    1.17
  -3 -23  -1    1.81    0.72
  -3 -23  -1    3.30    0.88
  -3 -23  -1    1.16    1.40
  -3 -23  -1    0.61    0.61
   3 -23   1    1.35    0.88
   3 -23   1    1.03    0.44
   3 -23   1    1.22    0.51
  -3  23  -1    3.42    0.93
  -3  23  -1    0.50    1.18
  -3  23  -1    2.07    0.65
  -3  23  -1    1.89    0.95
   3  23   1   -0.08    0.96
  -3  23  -1    0.93    0.76
  -3  23  -1    1.57    1.09
  -3  23  -1    1.92    1.01
   3  23   1    1.01    0.53
   3  23   1    0.92    0.84
  -4 -23  -1    1.28    0.77
   4 -23   1    0.49    0.57
   4 -23   1    2.81    1.24
   4 -23   1    2.73    0.73
  -4 -23  -1    1.87    1.35
  -4 -23  -1    1.99    0.96
  -4 -23  -1    0.49    0.95
   4  23   1    0.04    1.30
  -4  23  -1    0.94    1.01
   4  23   1    4.21    0.95
  -4  23  -1    2.37    1.14
   4  23   1    2.51    0.73
  -4  23  -1    1.27    0.83
  -4  23  -1    0.95    0.66
   4  23   1    1.03    1.11
  -4  23  -1    1.95    1.34
   5 -23   1    1.08    0.80
  -5 -23  -1   -0.68    1.19
  -5 -23  -1    0.13    1.45
   5 -23   1    0.51    0.50
   5  23   1    2.41    1.64
  -5  23  -1    2.58    1.71
   5  23   1    1.82    1.02
   5  23   1    1.31    1.66
   5  23   1    2.05    1.66
   5  23   1    0.10    0.56
  -5  23  -1   -0.08    0.86
  -6 -23  -1    0.38    1.56
   6 -23   1    0.46    0.66
   6 -23   1    1.43    1.16
   6  23   1   -1.75    2.07
   6  23   1    1.10    1.08
   6  23   1   -0.03    0.63
  -6  23  -1   -1.77    1.16
   7 -23   1    0.46    1.28
   7 -23   1   -0.38    0.77
  -7 -23  -1    2.21    2.51
   7  23   1    2.24    1.52
  -7  23  -1   -1.25    1.56
   7  23   1   -0.13    0.99
   7 -24  -1   -1.05    0.75
   7 -24  -1   -2.02    1.20
   7  24  -1   -0.79    1.20
  -7  24   1   -2.36    1.49
   7  24  -1    0.89    0.94
  -6 -24   1    1.11    1.68
  -6 -24   1    4.14    2.03
   6 -24  -1   -0.17    0.71
   6  24  -1   -0.50    1.00
   6  24  -1   -2.22    2.16
  -6  24   1   -1.35    1.52
   6  24  -1   -0.27    0.77
  -5 -24   1    2.37    1.43
   5 -24  -1    0.04    0.64
   5 -24  -1    0.62    0.71
  -5 -24   1    0.18    1.15
  -5 -24   1    0.33    1.41
  -5 -24   1   -1.00    1.16
   5 -24  -1   -0.25    0.46
   5  24  -1    0.89    0.89
   5  24  -1    0.52    0.52
  -5  24   1    0.27    1.56
  -5  24   1   -1.51    0.93
   5  24  -1    0.36    1.70
   5  24  -1   -0.04    0.44
   5  24  -1   -0.23    1.63
   4 -24  -1    3.31    0.95
  -4 -24   1    2.12    1.27
  -4 -24   1    4.68    1.30
  -4 -24   1    2.73    1.13
   4 -24  -1    3.59    0.97
   4 -24  -1    4.93    0.97
   4 -24  -1    4.57    1.42
  -4 -24   1    2.40    1.31
   4  24  -1    3.95    1.41
   4  24  -1    3.16    1.25
   4  24  -1    1.97    0.66
  -4  24   1    2.65    1.07
   4  24  -1    4.28    1.60
   4  24  -1    4.35    1.07
  -4  24   1    3.76    1.03
  -4  24   1    4.93    0.83
  -4  24   1    7.95    2.13
  -4  24   1    1.79    0.98
  -4  24   1    4.01    1.16
  -3 -24   1    2.36    0.87
   3 -24  -1    1.09    0.90
  -3 -24   1    2.78    1.24
   3 -24  -1    2.67    0.73
   3 -24  -1    2.46    0.70
   3 -24  -1    1.52    0.57
  -3 -24   1    1.31    0.69
  -3  24   1    0.97    0.61
   3  24  -1    0.32    1.13
  -3  24   1    0.82    0.99
   3  24  -1    3.70    1.31
   3  24  -1    2.38    1.00
  -3  24   1    5.01    1.81
  -3  24   1    2.91    1.00
  -3  24   1    1.98    0.83
  -3  24   1    2.02    0.43
  -3  24   1    0.38    0.65
   2 -24  -1    5.86    1.06
   2 -24  -1    6.31    1.09
  -2 -24   1    7.32    1.19
  -2 -24   1    3.53    1.09
   2 -24  -1    5.27    1.12
  -2 -24   1    7.47    1.47
   2 -24  -1    4.53    0.93
   2 -24  -1    5.42    1.06
   2  24  -1    5.89    1.19
   2  24  -1    6.27    1.03
  -2  24   1    4.44    1.45
  -2  24   1    5.82    1.12
  -2  24   1    6.14    1.23
  -2  24   1    6.88    1.31
   2  24  -1    3.97    1.39
   2  24  -1    6.13    0.99
   1 -24  -1   -0.14    0.44
  -1 -24   1    0.63    0.53
  -1 -24   1    0.91    0.60
   1 -24  -1    0.42    1.27
   1 -24  -1    0.47    0.41
  -1 -24   1    0.47    0.57
   1 -24  -1    0.87    0.38
   1 -24  -1    1.40    0.66
  -1  24   1    0.11    0.28
   1  24  -1   -0.22    0.32
  -1  24   1   -0.59    0.71
  -1  24   1    0.92    0.58
  -1  24   1    0.89    0.77
   1  24  -1    0.27    0.50
   1  24  -1    0.12    0.50
  -1  24   1    1.28    0.64
   1  24  -1    0.98    1.04
  -1  24   1    0.97    0.53
  -1  24   1    1.17    0.53
   1  24  -1    0.22    0.20
   0 -24   1    4.99    1.01
   0 -24  -1    4.47    1.10
   0 -24   1    6.48    0.74
   0 -24  -1    6.00    1.23
   0 -24  -1    3.65    1.32
   0 -24  -1   10.93    1.63
   0 -24  -1    6.56    1.13
   0 -24   1    6.66    1.34
   0 -24  -1    5.28    0.75
   0  24   1    4.39    1.03
   0  24  -1    5.12    1.56
   0  24  -1    6.26    0.71
   0  24  -1    6.30    1.32
   0  24   1    5.79    0.74
   0  24   1    3.74    1.50
   0  24  -1    6.69    1.10
   0  24  -1    5.88    0.78
   0  24   1    6.15    1.09
   0  24   1   10.08    1.55
   0  24   1    5.27    1.16
   0  24   1    4.95    0.72
   0  24  -1    5.22    1.07
   1 -24   1   17.53    2.29
  -1 -24  -1   16.41    3.07
   1 -24   1   16.19    2.20
  -1 -24  -1   14.08    2.13
   1 -24   1   18.87    2.08
  -1 -24  -1   16.56    2.22
  -1 -24  -1   17.48    2.12
   1 -24   1   19.24    1.98
  -1  24  -1   17.23    2.08
  -1  24  -1   18.00    2.16
   1  24   1   16.44    2.09
   1  24   1   11.88    2.69
   1  24   1   15.99    2.00
  -1  24  -1   19.57    2.34
  -1  24  -1   17.50    2.23
   1  24   1   14.78    2.20
  -1  24  -1   18.38    2.00
  -1  24  -1   19.31    3.03
  -1  24  -1   17.60    3.12
  -1  24  -1   16.31    2.12
   1  24   1   17.79    1.98
  -2 -24  -1    0.63    0.87
   2 -24   1    1.12    0.48
   2 -24   1   -0.12    0.63
  -2 -24  -1    0.35    0.53
   2 -24   1   -0.04    0.63
  -2 -24  -1    2.03    0.59
   2 -24   1    1.07    0.53
  -2 -24  -1    1.93    0.74
   2 -24   1    0.93    0.66
  -2 -24  -1   -1.90    1.07
   2  24   1    0.71    0.33
  -2  24  -1    1.00    0.61
  -2  24  -1    1.47    1.20
   2  24   1    0.59    0.75
  -2  24  -1    1.45    0.84
   2  24   1    0.48    0.87
  -2  24  -1    1.02    0.59
   2  24   1    1.33    0.61
  -2  24  -1    1.78    1.16
  -2  24  -1    1.40    0.78
  -2  24  -1    2.20    0.77
   3 -24   1   10.58    1.60
  -3 -24  -1   12.97    1.74
  -3 -24  -1    7.81    1.96
   3 -24   1    7.31    1.36
  -3 -24  -1    7.31    2.23
  -3 -24  -1    5.32    1.50
  -3 -24  -1    6.33    1.46
  -3  24  -1    8.51    1.49
  -3  24  -1    9.15    1.61
   3  24   1   10.24    1.78
  -3  24  -1    8.88    2.23
  -3  24  -1   10.11    1.65
  -3  24  -1    7.60    1.38
   3  24   1    9.35    1.20
  -3  24  -1    6.23    1.45
  -3  24  -1    6.86    2.06
   3  24   1    6.08    1.70
   4 -24   1    0.82    1.23
   4 -24   1    0.21    0.48
   4 -24   1    1.44    0.50
  -4 -24  -1   -0.96    0.77
  -4 -24  -1    2.48    0.98
  -4 -24  -1    1.75    1.37
  -4 -24  -1    1.01    0.88
   4  24   1    2.44    1.25
  -4  24  -1   -0.54    0.80
  -4  24  -1    0.31    1.44
  -4  24  -1   -0.80    0.65
   4  24   1    0.26    0.41
  -4  24  -1   -1.31    0.98
  -4  24  -1   -3.47    1.34
  -4  24  -1    1.08    0.79
   4  24   1    0.82    0.68
   5 -24   1    0.54    0.50
   5 -24   1    0.91    0.80
  -5 -24  -1    1.46    1.15
  -5 -24  -1   -0.14    1.63
  -5 -24  -1   -0.03    1.14
   5  24   1    0.57    0.54
  -5  24  -1   -0.53    0.97
   5  24   1    1.96    1.62
  -5  24  -1    3.32    1.98
   5  24   1   -1.19    1.79
   5  24   1    0.27    0.86
   6 -24   1    1.47    0.90
  -6 -24  -1   -0.90    1.47
   6 -24   1   -1.24    0.87
   6  24   1    0.64    0.74
  -6  24  -1    0.14    1.33
   6  24   1   -1.28    2.39
   6  24   1   -1.59    0.85
  -6 -25   1   -0.29    1.60
   6 -25  -1    0.42    0.79
  -6 -25   1    1.21    1.57
   6 -25  -1    0.36    1.00
   6  25  -1    0.64    0.96
   6  25  -1   -0.43    0.72
  -6  25   1   -0.14    1.51
   6  25  -1   -2.88    2.29
  -5 -25   1   -0.39    1.44
   5 -25  -1    0.28    0.52
  -5 -25   1   -0.59    1.24
  -5 -25   1    1.73    1.79
  -5 -25   1    0.00    1.31
   5 -25  -1    0.45    0.81
  -5  25   1    0.16    0.94
   5  25  -1   -0.52    0.65
   5  25  -1    0.19    0.52
   5  25  -1   -0.19    0.45
  -5  25   1   -2.05    1.67
  -5  25   1   -0.34    1.12
   5  25  -1    0.61    1.64
   5  25  -1    0.34    1.76
  -5  25   1   -0.47    0.99
   4 -25  -1    1.15    1.23
  -4 -25   1    0.83    1.28
   4 -25  -1    0.46    0.61
   4 -25  -1   -0.28    0.38
  -4 -25   1    0.94    0.94
  -4 -25   1    0.95    0.89
   4 -25  -1    0.01    0.50
  -4 -25   1    1.09    0.97
  -4  25   1    1.12    0.48
  -4  25   1    1.86    1.60
   4  25  -1   -0.14    0.37
   4  25  -1   -1.76    1.27
  -4  25   1    0.52    0.70
  -4  25   1    1.06    0.85
   4  25  -1    2.33    1.92
   4  25  -1    0.38    0.59
   4  25  -1    0.51    1.24
  -4  25   1   -0.70    1.01
  -4  25   1   -0.48    0.71
   3 -25  -1    3.99    0.98
  -3 -25   1    8.16    1.37
   3 -25  -1    5.64    1.02
  -3 -25   1    2.32    1.13
  -3 -25   1    6.03    1.51
   3 -25  -1    6.20    1.17
   3  25  -1    3.81    1.41
  -3  25   1    3.32    1.19
  -3  25   1    5.87    1.16
  -3  25   1    7.74    1.81
  -3  25   1    6.39    1.37
   3  25  -1    4.70    1.31
  -3  25   1    7.08    1.31
  -3  25   1    2.33    1.36
   3  25  -1    8.76    1.97
   3  25  -1    4.50    1.01
   2 -25  -1   -0.10    0.49
  -2 -25   1    0.29    0.84
  -2 -25   1   -0.83    0.64
   2 -25  -1    0.24    0.65
  -2 -25   1    0.31    0.57
   2 -25  -1   -0.31    0.34
   2 -25  -1   -0.24    0.51
   2 -25  -1   -0.07    0.29
  -2  25   1    1.27    0.61
  -2  25   1    2.04    0.87
  -2  25   1   -0.08    0.49
   2  25  -1    1.16    0.85
   2  25  -1   -0.46    0.43
  -2  25   1    0.03    1.20
  -2  25   1   -0.25    0.54
   2  25  -1    0.54    0.28
   2  25  -1   -0.50    1.00
   1 -25  -1    2.49    0.53
   1 -25  -1    1.05    0.62
   1 -25  -1    1.68    0.63
  -1 -25   1    0.32    0.58
  -1 -25   1    1.22    0.64
   1 -25  -1    1.18    0.72
   1 -25  -1    3.11    1.39
  -1 -25   1    1.80    0.73
  -1  25   1    2.05    0.87
   1  25  -1    3.25    0.50
   1  25  -1    1.92    0.49
  -1  25   1    2.96    0.58
  -1  25   1    2.51    1.14
  -1  25   1    2.04    0.66
   1  25  -1    2.34    1.63
  -1  25   1    1.87    0.84
   1  25  -1    1.95    0.65
  -1  25   1    1.16    0.62
  -1  25   1    0.56    0.90
   1  25  -1    0.61    0.59
   0 -25  -1    1.52    1.06
   0 -25  -1    2.37    0.64
   0 -25  -1    1.72    0.37
   0 -25   1    0.29    0.39
   0 -25  -1    0.29    0.55
   0 -25  -1    2.12    1.09
   0 -25   1    0.70    0.64
   0 -25  -1    0.11    0.46
   0 -25   1    1.30    0.29
   0  25  -1    1.16    0.54
   0  25  -1    0.54    0.86
   0  25   1    0.45    0.42
   0  25   1    3.91    2.25
   0  25   1    1.58    0.35
   0  25  -1    1.45    0.39
   0  25   1    1.41    0.32
   0  25  -1    0.11    0.45
   0  25   1    1.07    0.70
   0  25  -1    0.59    0.45
   0  25   1    1.77    0.62
   0  25   1    1.75    0.59
  -1 -25  -1    0.61    0.51
   1 -25   1    0.06    0.61
   1 -25   1   -0.44    0.45
  -1 -25  -1   -0.09    0.50
  -1 -25  -1   -1.08    1.09
   1 -25   1    0.42    0.28
  -1 -25  -1    0.26    0.64
   1 -25   1    0.73    0.64
  -1  25  -1    0.54    0.44
  -1  25  -1   -0.10    0.46
   1  25   1   -0.10    0.54
   1  25   1    0.79    0.55
  -1  25  -1   -0.05    0.28
  -1  25  -1   -0.51    0.55
   1  25   1   -0.02    0.21
  -1  25  -1    0.17    0.63
  -1  25  -1   -0.15    0.79
   1  25   1    0.65    0.41
   1  25   1   -1.17    0.48
  -1  25  -1   -0.85    0.91
  -2 -25  -1    1.51    0.68
  -2 -25  -1    2.27    1.12
  -2 -25  -1    0.56    0.76
   2 -25   1    1.94    0.57
   2 -25   1    1.60    0.70
   2 -25   1    1.26    0.74
   2 -25   1    1.48    0.82
  -2 -25  -1    3.59    1.70
  -2 -25  -1    2.57    0.71
   2  25   1   -0.08    0.91
   2  25   1    1.50    0.65
  -2  25  -1    0.83    0.91
  -2  25  -1    2.72    1.45
  -2  25  -1    1.41    0.80
  -2  25  -1    2.95    0.98
  -2  25  -1    1.21    0.74
   2  25   1    2.74    0.60
  -2  25  -1    1.21    0.72
  -2  25  -1    1.26    1.25
   2  25   1    2.29    0.95
   3 -25   1    0.49    0.41
  -3 -25  -1    1.70    1.19
   3 -25   1    0.92    0.54
  -3 -25  -1    0.87    0.69
  -3 -25  -1    0.71    0.80
   3 -25   1    1.93    0.99
  -3 -25  -1    2.74    1.63
  -3 -25  -1   -0.31    0.60
  -3  25  -1    2.16    0.71
  -3  25  -1    0.58    0.64
  -3  25  -1    0.86    1.03
   3  25   1   -0.73    0.86
  -3  25  -1    0.07    0.64
   3  25   1    0.00    0.85
   3  25   1    2.23    0.61
  -3  25  -1    0.30    1.14
  -3  25  -1    0.06    0.90
  -3  25  -1    2.54    1.34
   4 -25   1    1.04    0.56
  -4 -25  -1    0.73    0.86
   4 -25   1    1.24    1.17
  -4 -25  -1    2.14    1.37
  -4 -25  -1   -0.04    0.90
   4 -25   1    1.46    0.66
  -4  25  -1    0.30    0.72
  -4  25  -1   -0.32    0.72
  -4  25  -1    1.02    1.08
   4  25   1    0.41    0.53
   4  25   1    0.07    1.76
   4  25   1    0.45    0.39
   4  25   1    0.85    1.39
  -4  25  -1    0.03    1.41
  -4  25  -1   -0.82    0.67
   5 -25   1    1.63    0.90
  -5 -25  -1    1.06    1.26
   5 -25   1    1.17    0.67
  -5 -25  -1    0.13    1.16
  -5  25  -1    2.32    1.47
  -5  25  -1    0.58    0.99
   5  25   1   -0.30    1.67
  -5  25  -1   -1.25    1.15
   5  25   1   -1.28    1.80
  -5  25  -1   -1.41    1.83
   5  25   1    0.12    0.90
   5  25   1    0.43    0.58
  -6 -25  -1    1.52    1.64
   6 -25   1    0.94    1.05
   6 -25   1   -0.29    0.70
   6  25   1   -1.52    2.54
   6  25   1   -0.06    0.72
   6  25   1   -0.55    1.04
  -6  25  -1    0.18    1.29
   6 -26  -1    0.52    0.68
  -6 -26   1    1.29    1.80
  -6 -26   1   -0.85    1.72
   6 -26  -1   -0.02    1.04
   6  26  -1   -0.50    0.68
  -6  26   1    1.72    1.61
   6  26  -1    0.66    1.11
   6  26  -1   -0.45    2.67
   5 -26  -1    1.19    0.76
  -5 -26   1   -0.53    1.11
   5 -26  -1   -0.17    0.46
  -5 -26   1    1.11    1.38
   5  26  -1    1.45    1.96
  -5  26   1    0.85    1.90
   5  26  -1    0.53    0.60
   5  26  -1    0.82    0.64
  -5  26   1   -0.92    0.99
   5  26  -1    0.91    0.90
  -5  26   1    0.12    1.08
   5  26  -1    0.19    1.80
  -4 -26   1    0.53    1.34
   4 -26  -1    0.06    0.50
   4 -26  -1    1.11    0.65
  -4 -26   1    1.59    0.86
   4 -26  -1    0.75    1.23
   4 -26  -1    0.56    0.38
  -4 -26   1   -0.70    0.85
  -4 -26   1   -0.41    0.87
  -4  26   1   -0.05    0.40
  -4  26   1   -0.98    1.01
  -4  26   1   -0.74    0.78
   4  26  -1    1.00    2.07
   4  26  -1   -0.28    1.35
  -4  26   1    1.01    1.64
  -4  26   1   -1.39    0.66
   4  26  -1    0.26    0.47
   4  26  -1    0.40    0.58
  -4  26   1    0.60    0.80
  -3 -26   1    1.90    0.93
   3 -26  -1   -0.37    0.83
   3 -26  -1    0.59    0.45
   3 -26  -1    0.89    0.42
  -3 -26   1   -0.88    0.56
  -3 -26   1    1.97    1.10
   3 -26  -1    0.68    0.40
  -3  26   1    1.44    0.77
  -3  26   1    1.44    1.48
  -3  26   1    3.17    1.57
   3  26  -1    0.11    0.34
  -3  26   1    0.17    0.89
   3  26  -1    0.52    1.38
  -3  26   1    1.04    0.65
   3  26  -1    0.52    0.89
   3  26  -1    0.10    0.98
  -3  26   1   -0.71    0.68
  -2 -26   1    5.72    1.09
   2 -26  -1    4.58    0.96
   2 -26  -1    3.32    0.83
   2  26  -1    5.18    1.02
  -2  26   1    2.84    1.28
   2  26  -1    4.29    1.09
  -2  26   1    7.32    1.38
  -2  26   1    3.74    1.26
   2  26  -1    3.94    1.36
   2  26  -1    5.55    0.86
  -2  26   1    6.51    1.21
   1 -26  -1   -0.98    0.51
   1 -26  -1   -0.28    0.39
   1 -26  -1   -0.28    0.23
   1 -26  -1   -0.93    0.93
  -1 -26   1   -0.38    0.45
   1 -26  -1    0.30    0.67
  -1 -26   1   -0.48    0.49
   1  26  -1    0.43    0.77
  -1  26   1    0.13    1.06
  -1  26   1    0.04    0.61
   1  26  -1    0.19    0.22
   1  26  -1    0.01    0.35
  -1  26   1   -0.14    0.45
   1  26  -1    0.09    0.53
   1  26  -1   -0.21    0.46
  -1  26   1   -0.16    0.60
  -1  26   1   -0.27    0.27
  -1  26   1   -0.52    0.42
   0 -26  -1    0.96    0.64
   0 -26  -1    3.54    1.25
   0 -26   1    1.83    0.77
   0 -26   1    0.99    0.55
   0 -26  -1    1.48    0.69
   0 -26   1    2.65    0.40
   0 -26  -1    1.37    0.38
   0 -26  -1    0.19    0.62
   0 -26  -1    0.98    1.21
   0  26   1    0.14    0.89
   0  26  -1    2.05    0.45
   0  26   1    2.15    0.72
   0  26   1    0.80    1.01
   0  26   1    1.67    0.34
   0  26   1    1.95    0.89
   0  26  -1    2.09    0.62
   0  26  -1    0.34    0.57
   0  26  -1    2.49    0.66
   0  26  -1   -0.34    0.98
   0  26   1    1.53    0.55
   1 -26   1    1.75    0.65
   1 -26   1    3.43    0.63
   1 -26   1    3.76    1.05
  -1 -26  -1    2.71    0.93
  -1 -26  -1    1.31    0.61
  -1 -26  -1    1.75    1.49
   1 -26   1    3.01    0.74
  -1 -26  -1    2.82    0.73
   1  26   1    1.54    0.99
  -1  26  -1    3.06    0.74
   1  26   1    2.23    0.66
   1  26   1    2.42    0.52
  -1  26  -1    1.54    0.64
  -1  26  -1    3.51    1.42
  -1  26  -1    2.88    0.56
  -1  26  -1    4.21    1.38
  -1  26  -1    1.83    0.89
   1  26   1    3.13    0.76
  -1  26  -1    4.07    0.93
   1  26   1    1.91    0.81
  -2 -26  -1   -0.52    1.10
  -2 -26  -1   -0.08    0.44
   2 -26   1    0.20    0.51
  -2 -26  -1    0.74    0.60
   2 -26   1   -0.20    0.28
   2 -26   1   -0.59    0.66
  -2 -26  -1   -0.57    0.57
   2 -26   1    0.61    0.63
  -2  26  -1   -0.70    0.77
  -2  26  -1    1.18    1.30
   2  26   1    0.80    0.36
  -2  26  -1   -0.34    0.90
  -2  26  -1   -0.47    0.44
  -2  26  -1   -0.49    1.02
   2  26   1   -0.43    0.71
   2  26   1   -0.18    0.74
  -2  26  -1   -0.05    0.58
   2  26   1   -1.06    0.44
  -3 -26  -1    5.00    1.36
  -3 -26  -1    2.26    1.17
  -3 -26  -1    0.74    0.62
  -3 -26  -1    0.92    0.69
  -3 -26  -1    2.92    1.93
   3 -26   1    2.06    0.63
   3 -26   1    2.14    1.07
  -3  26  -1   -0.09    1.26
  -3  26  -1    1.73    0.86
   3  26   1   -0.42    1.04
  -3  26  -1    2.92    1.12
   3  26   1    1.07    0.95
  -3  26  -1    1.90    0.76
   3  26   1    3.23    0.72
  -3  26  -1    0.14    1.04
  -3  26  -1    1.53    1.38
  -3  26  -1    0.75    0.62
   4 -26   1    1.08    1.38
  -4 -26  -1   -1.09    0.76
   4 -26   1    0.43    0.45
   4 -26   1    0.22    0.57
  -4 -26  -1   -0.94    1.54
  -4 -26  -1   -0.49    0.74
  -4 -26  -1   -0.60    1.02
  -4  26  -1   -0.58    0.65
  -4  26  -1    1.27    0.89
  -4  26  -1    0.17    0.84
   4  26   1    0.78    1.66
  -4  26  -1    1.99    1.50
   4  26   1   -0.49    0.40
   4  26   1    1.10    1.18
  -4  26  -1   -1.54    1.01
   4  26   1    0.09    0.68
  -4  26  -1   -2.63    1.41
   5 -26   1    0.62    0.56
   5 -26   1   -0.61    1.92
  -5 -26  -1   -2.31    1.10
   5 -26   1   -0.27    0.85
  -5 -26  -1    2.68    1.47
  -5 -26  -1    0.78    1.26
  -5  26  -1    0.54    0.79
   5  26   1    1.47    2.10
  -5  26  -1   -0.16    1.88
   5  26   1    0.42    0.93
  -5  26  -1   -0.67    0.94
   5  26   1   -0.05    1.76
   6 -26   1    0.52    1.17
   6 -26   1   -0.40    0.69
  -6 -26  -1    1.15    1.51
  -6  26  -1   -1.10    1.21
   6  26   1    0.98    2.64
   6  26   1   -1.29    1.00
   6  26   1   -0.63    0.70
  -6 -27   1   -3.63    1.65
   6 -27  -1   -0.28    1.18
  -6 -27   1    1.02    1.97
   6 -27  -1    1.23    0.89
  -6 -27   1   -1.06    1.86
  -6  27   1   -2.01    1.38
   6  27  -1    0.50    2.98
   6  27  -1   -0.01    0.66
   6  27  -1    0.15    1.01
  -5 -27   1   -0.58    1.24
   5 -27  -1   -0.95    0.76
  -5 -27   1    1.56    1.61
  -5 -27   1    1.63    1.53
   5 -27  -1   -0.26    0.52
  -5  27   1   -1.08    1.02
   5  27  -1   -1.61    1.97
  -5  27   1   -3.94    1.86
   5  27  -1    0.08    1.90
  -5  27   1   -0.55    0.93
   5  27  -1    1.15    0.90
  -5  27   1   -1.25    0.99
  -4 -27   1    0.94    1.08
   4 -27  -1    1.85    0.74
  -4 -27   1   -0.57    0.92
   4 -27  -1    1.76    0.73
  -4 -27   1    1.49    1.25
   4 -27  -1    1.89    1.18
  -4 -27   1    2.68    1.74
  -4  27   1    1.05    0.90
  -4  27   1    0.24    1.57
   4  27  -1    0.35    0.60
   4  27  -1    1.70    1.19
  -4  27   1   -0.36    0.84
  -4  27   1    0.70    1.16
   4  27  -1    1.22    0.59
   4  27  -1   -1.22    1.31
  -4  27   1    1.96    0.99
   4  27  -1   -2.04    2.26
   3 -27  -1    0.20    0.40
  -3 -27   1   -0.60    0.88
   3 -27  -1    0.44    0.40
  -3 -27   1   -0.20    1.19
   3 -27  -1   -0.21    0.37
   3 -27  -1    1.87    0.91
   3  27  -1    0.13    1.08
  -3  27   1    0.58    0.70
  -3  27   1    0.60    0.58
   3  27  -1   -0.28    0.86
  -3  27   1    0.19    1.23
  -3  27   1    1.20    1.14
  -3  27   1    2.01    1.46
   3  27  -1   -0.54    1.27
  -3  27   1    0.06    0.65
   3  27  -1   -0.31    0.34
  -2 -27   1    0.48    0.55
  -2 -27   1   -0.13    0.72
   2 -27  -1    0.74    0.56
   2 -27  -1    0.18    0.36
  -2  27   1   -0.41    0.97
   2  27  -1    1.07    1.37
  -2  27   1    0.18    0.50
  -2  27   1   -0.51    0.50
   2  27  -1    0.53    0.69
  -2  27   1    1.77    0.91
  -2  27   1    0.30    0.62
   2  27  -1   -0.04    0.24
   2  27  -1    1.23    0.53
   1 -27  -1   -0.27    0.58
  -1 -27   1   -1.06    0.42
   1 -27  -1    0.27    0.25
   1 -27  -1   -0.64    1.40
  -1 -27   1   -0.05    0.59
   1 -27  -1   -0.64    0.48
   1 -27  -1    0.53    0.55
  -1  27   1    0.50    0.66
  -1  27   1   -0.16    0.86
   1  27  -1   -0.03    0.49
   1  27  -1   -0.02    0.57
  -1  27   1    0.22    0.64
  -1  27   1   -1.24    0.42
   1  27  -1   -0.28    1.02
  -1  27   1    0.58    0.34
   1  27  -1    0.68    0.26
   1  27  -1   -0.07    0.34
  -1  27   1    1.22    0.56
   0 -27  -1    0.48    0.48
   0 -27  -1    0.55    0.25
   0 -27  -1   -0.17    1.78
   0 -27   1   -0.62    0.53
   0 -27   1    0.37    0.24
   0 -27   1    0.22    0.48
   0 -27  -1    0.51    0.64
   0 -27  -1    0.54    0.51
   0  27  -1    1.27    0.71
   0  27  -1    0.52    0.48
   0  27  -1    0.57    1.14
   0  27   1    1.25    0.63
   0  27   1    0.55    0.51
   0  27  -1    1.25    0.36
   0  27   1    0.71    0.30
   0  27   1    0.13    0.23
   0  27   1    0.53    0.48
   0  27  -1    0.79    0.55
  -1 -27  -1   -0.61    0.44
   1 -27   1    0.11    0.28
  -1 -27  -1   -0.25    1.06
   1 -27   1    0.78    0.70
   1 -27   1   -0.52    0.67
  -1 -27  -1   -0.07    0.65
   1 -27   1   -0.60    0.41
  -1 -27  -1   -0.89    0.41
   1  27   1    0.87    0.67
  -1  27  -1   -0.95    0.38
   1  27   1    0.30    0.40
  -1  27  -1   -0.59    0.87
  -1  27  -1   -0.21    0.56
   1  27   1   -0.06    0.50
  -1  27  -1   -0.58    1.03
   1  27   1    0.05    0.96
   1  27   1   -0.29    0.21
  -1  27  -1    0.53    0.45
  -1  27  -1   -0.74    0.95
  -2 -27  -1    2.14    1.52
   2 -27   1   -0.13    0.50
   2 -27   1   -0.50    0.62
  -2 -27  -1   -0.15    0.57
   2 -27   1   -0.03    0.65
  -2 -27  -1   -0.46    0.52
  -2 -27  -1   -0.93    0.63
   2 -27   1   -0.39    0.23
  -2  27  -1    0.61    0.65
  -2  27  -1   -0.74    0.85
  -2  27  -1   -0.08    1.01
   2  27   1    0.92    0.90
   2  27   1   -0.58    0.43
  -2  27  -1    0.38    0.57
  -2  27  -1    0.82    1.20
  -2  27  -1   -0.04    0.45
   2  27   1    0.43    0.73
   2  27   1    0.09    0.27
  -2  27  -1   -0.07    0.94
  -3 -27  -1    2.81    2.07
  -3 -27  -1    1.03    0.85
   3 -27   1    0.54    1.02
   3 -27   1    2.09    0.64
  -3 -27  -1    1.44    0.83
  -3 -27  -1    2.42    1.35
  -3 -27  -1    2.90    0.91
  -3  27  -1    1.36    0.77
   3  27   1    1.65    0.52
  -3  27  -1    3.83    1.85
  -3  27  -1    1.31    0.92
  -3  27  -1   -0.84    1.07
  -3  27  -1    0.29    0.81
   3  27   1    0.15    0.62
   3  27   1    0.27    1.00
  -3  27  -1    0.36    1.21
  -3  27  -1    3.37    1.65
   3  27   1   -0.49    1.35
  -4 -27  -1    0.73    0.98
   4 -27   1    1.36    0.76
   4 -27   1    0.05    1.20
  -4 -27  -1    0.81    1.76
  -4 -27  -1   -1.19    1.00
   4 -27   1   -0.43    0.42
  -4 -27  -1    0.36    0.84
   4  27   1    0.51    0.44
   4  27   1    0.89    1.40
  -4  27  -1   -0.11    0.90
   4  27   1    0.26    1.20
  -4  27  -1   -2.64    1.10
  -4  27  -1   -1.69    1.56
   4  27   1    1.15    0.77
  -4  27  -1    0.43    0.83
   5 -27   1   -0.57    0.72
   5 -27   1   -0.22    0.44
  -5 -27  -1   -0.87    1.18
  -5 -27  -1   -0.43    1.28
  -5 -27  -1    1.12    1.28
  -5  27  -1   -1.04    0.97
   5  27   1   -0.02    1.77
  -5  27  -1   -2.22    1.91
  -5  27  -1    1.84    0.93
   5  27   1   -0.83    0.82
   5  27   1   -0.07    0.52
   5  27   1   -1.93    1.92
  -5  27  -1   -1.82    0.97
  -6 -27  -1   -0.16    1.52
  -6 -27  -1    0.68    1.86
   6 -27   1   -0.47    0.80
   6 -27   1   -0.51    0.89
  -6 -27  -1   -2.51    1.58
   6  27   1   -1.11    0.71
  -6  27  -1   -1.18    1.18
   6  27   1    0.03    1.09
   6  27   1   -0.66    3.36
  -6  27  -1    2.73    3.09
  -6 -28   1   -2.83    1.55
   6 -28  -1    0.02    0.64
  -6 -28   1   -1.91    1.74
  -6 -28   1    2.62    1.90
   6 -28  -1   -2.35    1.15
  -6  28   1    0.78    1.50
   6  28  -1    0.53    2.97
   6  28  -1   -0.40    1.15
   6  28  -1   -1.34    0.63
   5 -28  -1    0.82    0.95
  -5 -28   1    0.38    1.45
  -5 -28   1   -0.27    1.38
  -5 -28   1   -1.21    1.37
   5 -28  -1   -0.34    0.63
  -5  28   1   -0.33    0.93
   5  28  -1    5.12    2.46
  -5  28   1    0.28    1.17
  -5  28   1   -0.42    1.05
   5  28  -1   -0.53    1.92
  -5  28   1    0.00    1.96
   5  28  -1   -0.59    0.48
   4 -28  -1    1.00    0.66
   4 -28  -1    1.07    1.22
  -4 -28   1   -0.18    1.20
  -4 -28   1    1.44    1.27
   4 -28  -1    1.26    0.59
  -4 -28   1    0.28    1.03
  -4 -28   1    0.62    1.50
  -4  28   1    1.43    0.84
  -4  28   1    0.46    0.93
   4  28  -1    0.88    1.22
  -4  28   1    2.95    1.75
  -4  28   1   -0.32    0.81
   4  28  -1   -0.31    0.64
  -4  28   1   -2.36    1.13
   4  28  -1    0.97    0.55
   4  28  -1   -1.99    1.25
   4  28  -1   -0.83    1.44
   3 -28  -1    0.60    0.47
  -3 -28   1    0.41    0.96
   3 -28  -1   -0.41    0.46
  -3 -28   1    0.90    0.84
  -3 -28   1    1.04    0.78
  -3 -28   1   -0.26    1.25
   3 -28  -1   -1.40    0.97
  -3  28   1    0.49    1.30
   3  28  -1   -0.19    1.42
   3  28  -1    1.16    0.98
  -3  28   1   -0.08    0.77
   3  28  -1    0.80    1.24
   3  28  -1    0.12    0.61
  -3  28   1   -0.89    1.41
  -3  28   1   -0.45    0.71
   3  28  -1    0.41    0.31
  -3  28   1    0.51    0.71
  -3  28   1    1.95    1.04
   2 -28  -1    1.89    0.74
  -2 -28   1    0.35    0.87
   2 -28  -1    1.88    0.59
  -2  28   1    0.65    0.67
   2  28  -1    3.67    0.82
   2  28  -1    2.06    0.52
  -2  28   1    2.02    1.13
  -2  28   1    2.30    0.78
   2  28  -1    2.29    0.91
   2  28  -1    1.69    1.02
  -2  28   1    3.41    1.55
  -2  28   1    1.44    0.68
   1 -28  -1   -2.97    1.14
  -1 -28   1   -0.43    0.54
   1 -28  -1    0.24    0.64
   1 -28  -1    0.62    0.33
   1 -28  -1   -0.22    0.55
   1 -28  -1    0.41    0.42
  -1 -28   1   -0.36    0.46
  -1  28   1    0.05    0.55
   1  28  -1    0.32    0.66
   1  28  -1    0.38    0.39
  -1  28   1    1.21    0.73
   1  28  -1   -0.87    1.00
  -1  28   1    0.49    0.34
   1  28  -1    0.12    0.53
   1  28  -1    0.36    0.25
  -1  28   1    0.55    0.50
  -1  28   1    0.61    0.43
   0 -28  -1    0.00    0.24
   0 -28  -1   -0.22    0.48
   0 -28  -1    0.31    0.49
   0 -28   1    0.19    0.63
   0 -28  -1    0.27    1.13
   0 -28   1    0.01    0.20
   0 -28   1    0.08    0.51
   0 -28  -1   -0.51    0.43
   0  28   1    0.08    0.21
   0  28  -1   -0.15    0.51
   0  28  -1    0.71    0.48
   0  28   1    0.06    0.19
   0  28  -1    0.19    1.53
   0  28   1    0.40    0.50
   0  28  -1    0.78    0.58
   0  28  -1    0.19    0.28
   0  28   1   -1.18    2.02
   0  28   1    0.67    0.55
   0  28   1    0.03    0.42
   1 -28   1    0.20    0.70
   1 -28   1    0.71    0.32
   1 -28   1    1.46    0.69
  -1 -28  -1    0.25    0.54
  -1 -28  -1    0.00    0.60
   1 -28   1    0.67    0.62
  -1 -28  -1   -0.12    0.51
  -1 -28  -1    0.17    1.31
   1  28   1    0.68    0.44
   1  28   1   -0.27    0.59
  -1  28  -1    0.13    0.99
  -1  28  -1   -0.15    0.63
   1  28   1    0.63    1.37
   1  28   1    0.33    0.23
  -1  28  -1   -0.03    0.40
  -1  28  -1    1.23    0.66
  -1  28  -1   -0.63    1.23
   1  28   1    0.29    0.55
   2 -28   1    1.59    0.79
   2 -28   1    1.77    0.91
  -2 -28  -1    0.29    0.59
   2 -28   1    1.32    0.59
  -2 -28  -1    1.37    1.51
   2 -28   1    1.93    0.63
  -2 -28  -1    0.73    0.71
  -2 -28  -1   -0.17    0.61
  -2  28  -1    2.55    1.03
   2  28   1    0.55    0.96
  -2  28  -1    0.90    0.79
   2  28   1    2.94    0.92
   2  28   1    0.80    0.35
  -2  28  -1    0.85    0.61
  -2  28  -1   -1.26    1.07
  -2  28  -1    0.65    0.69
   2  28   1    0.63    0.57
  -2  28  -1    1.23    1.30
  -3 -28  -1    0.21    0.66
   3 -28   1    0.11    1.08
   3 -28   1    0.30    0.40
  -3 -28  -1    0.38    0.65
  -3 -28  -1    1.56    1.81
  -3 -28  -1   -1.16    0.69
   3  28   1    0.12    0.60
  -3  28  -1    2.33    1.04
  -3  28  -1    0.60    0.84
  -3  28  -1    1.06    1.33
  -3  28  -1   -0.15    1.07
   3  28   1    0.20    0.34
  -3  28  -1   -1.73    1.05
  -3  28  -1    1.28    1.56
   3  28   1    0.71    0.99
  -4 -28  -1    0.22    0.88
  -4 -28  -1    0.68    1.65
   4 -28   1    2.18    1.41
   4 -28   1   -0.26    0.42
  -4 -28  -1   -0.94    0.93
  -4 -28  -1    2.71    1.31
   4 -28   1    0.69    0.66
   4  28   1    0.43    1.70
   4  28   1    0.16    0.46
   4  28   1   -0.26    0.60
  -4  28  -1   -2.00    1.21
  -4  28  -1    0.08    1.73
  -4  28  -1    0.71    0.72
   4  28   1   -0.86    1.26
  -4  28  -1    1.19    0.96
  -4  28  -1    0.70    0.96
  -5 -28  -1   -0.55    1.31
   5 -28   1   -0.22    0.48
   5 -28   1   -0.02    0.75
  -5 -28  -1   -0.71    1.10
  -5 -28  -1   -0.07    1.41
   5  28   1    1.39    2.16
   5  28   1   -1.07    1.92
   5  28   1    0.11    0.51
  -5  28  -1   -0.39    2.10
  -5  28  -1   -1.05    1.12
  -5  28  -1    1.22    0.97
  -5  28  -1    0.13    1.08
   5  28   1    0.51    0.87
   6 -28   1   -1.10    0.96
   6 -28   1    1.15    0.97
  -6 -28  -1   -1.90    1.51
  -6 -28  -1   -1.99    1.75
   6  28   1   -1.43    3.22
   6  28   1    0.19    1.00
   6  28   1    1.03    0.74
  -6  28  -1    3.59    1.47
  -6  28  -1   -0.18    3.32
  -6 -29   1    1.33    2.11
   6 -29  -1    0.37    0.75
  -6 -29   1   -0.68    1.96
  -6 -29   1    1.13    1.85
   6 -29  -1   -1.38    1.09
  -6  29   1    2.73    1.80
   6  29  -1   -1.11    1.04
   6  29  -1   -2.27    3.17
   6  29  -1    0.32    0.81
  -6  29   1    1.48    3.37
  -5 -29   1    1.33    1.31
  -5 -29   1    0.28    1.33
  -5 -29   1   -1.00    1.61
   5 -29  -1   -1.15    0.80
   5 -29  -1   -0.29    0.50
  -5 -29   1    2.23    1.67
   5  29  -1   -1.53    0.78
  -5  29   1    0.87    1.07
   5  29  -1    0.60    2.07
  -5  29   1   -0.17    1.08
  -5  29   1   -3.41    2.07
   5  29  -1    0.59    0.65
   5  29  -1   -0.98    2.02
  -5  29   1    0.32    1.12
  -4 -29   1    0.53    0.90
  -4 -29   1    0.17    1.21
  -4 -29   1   -2.66    1.61
  -4 -29   1    1.85    1.39
   4 -29  -1    1.45    0.71
   4 -29  -1    0.08    1.28
   4  29  -1    0.64    1.48
  -4  29   1   -1.92    1.21
   4  29  -1   -0.56    1.19
  -4  29   1    0.46    0.78
  -4  29   1    1.78    1.06
   4  29  -1    0.27    0.42
  -4  29   1    0.08    1.93
   4  29  -1    0.76    0.83
   4  29  -1    0.70    1.63
  -4  29   1    2.21    1.07
   3 -29  -1    1.26    0.62
  -3 -29   1    3.69    1.09
   3 -29  -1    0.85    1.01
   3 -29  -1    1.59    0.62
  -3 -29   1    2.39    1.34
  -3 -29   1    1.89    1.21
  -3  29   1    1.93    0.80
  -3  29   1    3.84    1.72
  -3  29   1    1.50    1.25
   3  29  -1    1.17    0.80
  -3  29   1    3.09    0.97
  -3  29   1    0.42    1.71
   3  29  -1    2.52    1.50
  -3  29   1    1.94    0.96
   3  29  -1    1.93    0.65
   3  29  -1    1.66    0.98
   2 -29  -1    0.50    0.44
  -2 -29   1    2.35    1.04
   2 -29  -1    2.33    0.75
  -2 -29   1    1.52    0.75
  -2  29   1    0.96    0.85
  -2  29   1    1.45    0.63
  -2  29   1    1.73    1.33
   2  29  -1    0.91    0.40
   2  29  -1    1.90    0.72
   2  29  -1    1.08    0.85
   2  29  -1    0.34    1.53
   1 -29  -1    1.95    0.77
   1 -29  -1    0.43    0.31
  -1 -29   1    0.35    0.59
   1 -29  -1    2.21    1.55
  -1 -29   1    0.41    0.58
   1 -29  -1    1.02    0.50
   1 -29  -1    0.30    0.64
   1  29  -1   -0.10    0.42
  -1  29   1    1.34    0.60
   1  29  -1    0.80    0.30
  -1  29   1    0.80    0.40
  -1  29   1    0.39    1.18
  -1  29   1    0.81    0.82
   1  29  -1    1.26    0.81
   1  29  -1    1.10    0.57
  -1  29   1   -0.42    0.55
   1  29  -1    0.17    0.82
   0 -29  -1    1.96    1.90
   0 -29  -1    1.50    0.70
   0 -29  -1    2.12    0.73
   0 -29   1    4.54    0.62
   0 -29   1    2.37    0.87
   0 -29  -1    3.24    0.63
   0 -29  -1    3.31    0.97
   0 -29   1    3.05    0.98
   0  29  -1    4.35    1.88
   0  29   1    3.52    1.48
   0  29   1    4.27    0.61
   0  29   1    3.28    0.54
   0  29  -1    2.99    0.93
   0  29  -1    1.52    1.11
   0  29   1    3.23    0.95
   0  29  -1    3.39    0.75
   0  29   1    2.39    0.68
   1 -29   1    1.01    0.42
  -1 -29  -1   -0.74    0.57
  -1 -29  -1    0.37    1.49
   1 -29   1    0.42    0.72
   1 -29   1    0.50    0.80
  -1 -29  -1    0.61    0.22
  -1 -29  -1   -0.42    0.51
   1 -29   1    0.57    0.52
  -1  29  -1   -0.30    0.55
   1  29   1   -0.35    0.78
   1  29   1    0.92    0.66
  -1  29  -1    0.22    1.40
  -1  29  -1    0.52    0.64
   1  29   1   -0.31    0.44
   1  29   1    0.40    0.28
  -2 -29  -1    1.53    1.93
  -2 -29  -1    0.89    0.71
   2 -29   1    1.11    0.66
   2 -29   1    0.86    0.89
   2 -29   1    2.11    0.57
  -2 -29  -1    1.53    0.92
   2 -29   1    0.75    0.80
  -2 -29  -1    0.86    0.57
  -2  29  -1    1.84    1.45
   2  29   1    1.04    1.06
  -2  29  -1    1.02    0.62
  -2  29  -1    2.17    0.84
   2  29   1    0.84    0.34
  -2  29  -1    1.08    1.42
  -2  29  -1    1.74    0.89
  -2  29  -1    2.20    1.26
   2  29   1    1.37    0.72
  -3 -29  -1    2.33    2.24
   3 -29   1    1.83    1.15
  -3 -29  -1    3.18    0.92
  -3 -29  -1    1.13    0.75
  -3 -29  -1    0.88    0.94
   3 -29   1    2.17    0.75
   3  29   1    1.97    0.62
  -3  29  -1    2.01    0.82
  -3  29  -1    2.93    0.88
  -3  29  -1    6.00    1.49
   3  29   1    2.52    0.90
  -3  29  -1   -0.78    1.33
   3  29   1    2.31    1.31
  -3  29  -1    0.69    0.92
  -3  29  -1    1.26    1.75
  -3  29  -1    1.49    1.26
  -4 -29  -1   -0.11    1.14
  -4 -29  -1   -1.22    0.97
  -4 -29  -1    2.38    1.91
  -4 -29  -1    2.06    1.02
   4 -29   1    0.90    0.61
   4  29   1    2.86    1.01
  -4  29  -1   -0.40    1.35
  -4  29  -1   -0.58    1.55
  -4  29  -1    1.73    1.37
   4  29   1   -1.48    1.20
  -4  29  -1    0.24    0.92
  -4  29  -1    1.85    1.00
   4  29   1   -0.05    0.44
   4  29   1    0.86    1.60
  -4  29  -1    0.06    1.73
  -5 -29  -1   -1.59    1.46
  -5 -29  -1    0.03    1.49
   5 -29   1    0.32    0.57
   5 -29   1    0.31    0.83
  -5 -29  -1   -0.97    1.11
   5  29   1   -1.50    2.46
   5  29   1   -0.44    1.09
   5  29   1    0.72    0.55
  -5  29  -1    0.01    1.07
  -5  29  -1   -0.09    1.08
  -5  29  -1    1.68    1.22
  -5  29  -1    0.72    2.32
  -6 -29  -1   -0.63    1.56
  -6 -29  -1   -2.00    1.92
   6 -29   1    0.32    0.78
   6 -29   1   -0.09    1.04
   6  29   1    1.80    0.85
  -6  29  -1   -1.90    3.22
  -6  29  -1    1.17    1.49
   6  29   1    0.17    1.23
  -6 -30   1   -0.14    1.79
   6 -30  -1   -0.84    0.76
   6 -30  -1    1.02    1.24
  -6 -30   1   -0.72    1.81
  -6 -30   1    3.10    2.11
  -6 -30   1   -2.20    1.90
   6  30  -1    0.09    0.80
   6  30  -1   -0.13    1.05
  -6  30   1   -1.23    3.25
  -6  30   1   -0.02    1.50
  -5 -30   1   -0.83    1.54
  -5 -30   1   -1.35    1.31
  -5 -30   1    0.31    1.63
   5 -30  -1   -0.06    0.96
   5 -30  -1    0.81    0.72
  -5  30   1    0.02    1.28
  -5  30   1    1.28    2.24
   5  30  -1   -0.18    0.88
  -5  30   1    0.67    1.25
  -5  30   1    0.04    1.05
   5  30  -1   -1.26    2.52
   5  30  -1   -0.49    0.53
   4 -30  -1   -0.19    0.73
  -4 -30   1   -0.38    1.24
   4 -30  -1    0.51    0.57
  -4 -30   1    0.82    1.81
  -4 -30   1    1.05    1.06
  -4 -30   1    1.27    1.38
  -4  30   1    1.12    0.87
   4  30  -1    1.95    0.92
   4  30  -1    1.42    1.53
   4  30  -1    0.90    1.37
  -4  30   1    0.41    1.95
   4  30  -1    0.71    1.80
  -4  30   1    0.98    1.06
   4  30  -1    0.50    0.48
  -4  30   1    0.80    0.88
  -4  30   1   -1.86    1.34
  -3 -30   1    1.82    0.83
   3 -30  -1   -0.14    0.49
   3 -30  -1    0.41    0.42
  -3 -30   1    0.56    1.03
  -3 -30   1    0.74    0.95
   3 -30  -1   -0.96    1.04
   3  30  -1    0.24    0.30
   3  30  -1   -0.13    0.76
  -3  30   1   -0.98    1.63
  -3  30   1    1.25    0.98
  -3  30   1    1.41    0.70
  -3  30   1    0.86    1.44
   3  30  -1   -0.08    1.09
  -3  30   1   -0.01    0.73
   3  30  -1    0.22    1.25
  -3  30   1    1.16    1.26
   2 -30  -1    1.01    0.60
  -2 -30   1    1.73    0.85
  -2 -30   1    0.50    0.69
   2 -30  -1    0.04    0.36
  -2  30   1    1.52    0.75
   2  30  -1    1.37    0.88
   2  30  -1    1.06    0.40
  -2  30   1    1.32    0.69
  -2  30   1    1.30    0.65
   2  30  -1    2.96    2.93
  -2  30   1    0.40    1.27
   2  30  -1    0.71    1.43
   1 -30  -1    2.13    0.78
   1 -30  -1    2.30    0.89
   1 -30  -1    5.78    2.72
  -1 -30   1    2.73    0.78
  -1 -30   1    1.32    0.85
   1 -30  -1    1.43    0.49
   1 -30  -1    1.89    0.90
  -1  30   1    2.11    0.92
   1  30  -1    2.12    0.60
   1  30  -1    2.01    2.00
   1  30  -1    1.40    0.45
  -1  30   1    4.30    1.17
  -1  30   1    1.83    0.71
   1  30  -1    1.15    0.68
  -1  30   1    2.01    1.20
  -1  30   1    2.80    0.74
   1  30  -1    1.26    0.82
   0 -30  -1    2.31    0.91
   0 -30   1    2.28    0.51
   0 -30  -1    1.71    0.74
   0 -30  -1    1.82    0.47
   0 -30  -1    3.88    0.83
   0 -30  -1    2.74    2.02
   0 -30   1    2.66    0.75
   0 -30   1    2.77    0.91
   0  30   1    3.25    1.11
   0  30  -1    1.70    1.51
   0  30  -1   -0.28    2.26
   0  30  -1    1.43    0.67
   0  30   1    1.18    0.67
   0  30   1    2.05    0.42
   0  30  -1    2.30    0.59
   0  30   1    2.00    0.42
   0  30  -1    0.63    0.70
   0  30   1   -0.46    1.06
   0  30   1    1.94    0.73
   0  30  -1    1.28    0.84
   1 -30   1    1.69    1.05
   1 -30   1    3.29    1.12
  -1 -30  -1   13.73    3.63
  -1 -30  -1    4.51    0.97
  -1 -30  -1    3.67    0.55
  -1 -30  -1    2.21    0.74
   1 -30   1    2.70    0.65
  -1 -30  -1    2.55    0.89
  -1  30  -1    2.91    0.83
  -1  30  -1    2.36    1.42
  -1  30  -1    3.10    1.57
   1  30   1    3.03    0.60
  -1  30  -1    2.68    0.93
   1  30   1    2.82    0.72
   1  30   1    1.15    1.13
   1  30   1    4.81    1.09
  -1  30  -1    4.51    0.95
   1  30   1    5.48    1.18
  -2 -30  -1   -0.91    0.78
   2 -30   1   -0.14    0.86
   2 -30   1    1.51    0.95
  -2 -30  -1   -1.28    1.52
   2 -30   1    1.62    0.70
   2 -30   1   -0.09    0.39
  -2 -30  -1   -0.06    0.57
  -2 -30  -1    0.51    0.68
   2  30   1    0.56    0.31
   2  30   1    0.16    0.74
  -2  30  -1    2.62    1.73
  -2  30  -1    1.89    0.81
  -2  30  -1    0.62    0.58
   2  30   1   -0.88    1.16
   2  30   1    1.12    1.01
  -2  30  -1   -0.53    0.57
  -2  30  -1    0.68    1.37
  -3 -30  -1   -0.16    0.81
  -3 -30  -1    2.27    0.87
   3 -30   1    0.17    1.08
   3 -30   1    1.07    0.50
  -3 -30  -1    1.82    2.08
   3 -30   1    1.22    0.97
  -3 -30  -1    2.37    1.06
  -3  30  -1    2.74    1.31
   3  30   1    0.91    0.80
   3  30   1   -0.39    1.07
  -3  30  -1    0.88    0.79
  -3  30  -1    2.19    0.91
   3  30   1   -1.70    1.53
  -3  30  -1    0.13    0.83
  -3  30  -1   -1.15    1.33
   3  30   1    0.72    0.42
  -3  30  -1    3.41    1.98
  -3  30  -1    0.72    1.60
   4 -30   1    2.27    1.52
  -4 -30  -1    1.67    1.24
   4 -30   1   -0.30    0.56
  -4 -30  -1   -1.61    1.84
  -4 -30  -1   -0.48    1.09
   4 -30   1    1.20    0.71
   4  30   1   -0.26    1.42
   4  30   1   -1.21    0.65
  -4  30  -1    1.82    2.08
  -4  30  -1    1.49    0.92
  -4  30  -1   -0.59    0.91
  -4  30  -1   -1.59    1.90
   4  30   1   -0.31    1.57
  -4  30  -1   -1.09    0.94
   4  30   1    0.73    0.47
   5 -30   1   -0.23    0.85
  -5 -30  -1    3.54    1.58
  -5 -30  -1    0.42    1.36
   5 -30   1   -0.30    0.54
  -5  30  -1   -0.10    1.07
  -5  30  -1   -2.32    2.73
   5  30   1    3.24    2.39
   5  30   1    1.01    0.55
   5  30   1    2.83    2.21
  -5  30  -1   -1.65    1.11
  -5  30  -1    1.45    1.31
   5  30   1    1.28    1.46
   6 -30   1    0.17    0.87
  -6 -30  -1   -0.17    1.90
   6 -30   1   -0.16    1.19
  -6 -30  -1   -3.05    1.98
  -6 -30  -1    1.72    1.99
   6  30   1    2.62    0.90
  -6  30  -1    0.39    1.29
   6  30   1   -1.17    1.24
  -6  30  -1    2.47    3.38
  -6 -31   1    0.08    2.11
  -6 -31   1    1.83    2.45
  -6 -31   1    1.63    1.98
   6 -31  -1    0.34    1.30
  -6 -31   1   -1.50    1.98
   6 -31  -1   -0.55    0.80
  -6  31   1    1.87    1.77
  -6  31   1   -4.76    3.02
   6  31  -1   -0.12    0.81
  -6  31   1   -1.39    1.68
   6  31  -1    0.71    1.24
  -5 -31   1   -0.70    1.60
  -5 -31   1    0.66    1.41
  -5 -31   1   -1.08    1.60
   5 -31  -1   -0.91    0.85
  -5 -31   1    0.12    1.61
   5 -31  -1    0.75    0.76
   5  31  -1    3.81    2.52
  -5  31   1    0.94    2.46
   5  31  -1   -0.49    0.60
  -5  31   1   -0.13    1.17
   5  31  -1    0.59    1.06
  -5  31   1    0.40    1.28
  -5  31   1   -0.76    1.17
   5  31  -1    1.90    2.70
  -4 -31   1    0.77    1.39
   4 -31  -1    1.17    1.54
   4 -31  -1    0.16    0.62
   4 -31  -1    0.25    0.53
  -4 -31   1   -1.23    1.20
  -4 -31   1    0.14    1.01
   4  31  -1   -0.12    0.42
   4  31  -1    1.81    1.38
   4  31  -1    0.32    2.09
  -4  31   1    0.23    1.05
  -4  31   1    0.53    0.89
   4  31  -1    0.87    1.75
  -4  31   1   -1.97    1.74
   4  31  -1   -0.13    0.67
  -4  31   1    1.48    1.16
  -4  31   1    4.47    2.28
   3 -31  -1    2.61    0.78
   3 -31  -1    0.86    1.26
  -3 -31   1    1.53    1.25
  -3 -31   1    4.04    1.09
  -3 -31   1    3.56    1.43
   3 -31  -1    2.58    0.88
  -3  31   1    2.02    1.02
  -3  31   1    5.14    1.22
   3  31  -1    1.59    0.61
   3  31  -1    2.02    1.16
   3  31  -1    3.14    1.72
  -3  31   1   -0.21    0.84
  -3  31   1   -0.95    1.38
   3  31  -1    3.25    0.93
  -3  31   1    1.82    1.80
  -3  31   1    4.87    1.58
   2 -31  -1    1.16    0.54
  -2 -31   1    2.47    1.00
   2 -31  -1    1.40    0.77
  -2 -31   1    1.22    0.72
  -2  31   1    2.63    1.68
   2  31  -1   -1.34    1.37
  -2  31   1    1.08    0.79
  -2  31   1    1.75    0.78
   2  31  -1    0.86    0.44
   2  31  -1    3.84    1.21
   2  31  -1    1.25    1.63
   2  31  -1    2.03    0.69
  -2  31   1    0.71    0.86
  -2  31   1    0.30    0.84
   1 -31  -1    1.73    0.86
   1 -31  -1    5.00    1.15
   1 -31  -1    4.13    1.07
   1 -31  -1    8.23    3.90
   1 -31  -1    3.47    0.81
  -1 -31   1    4.85    1.06
   1  31  -1    9.60    2.42
   1  31  -1    3.52    0.69
   1  31  -1    4.89    1.13
  -1  31   1    7.70    2.15
   1  31  -1    2.43    1.51
  -1  31   1    5.69    1.17
  -1  31   1    4.56    1.17
   1  31  -1    2.69    0.82
  -1  31   1    3.05    1.07
   1  31  -1    3.00    0.81
   0 -31  -1    5.95    1.12
   0 -31   1    4.52    1.27
   0 -31  -1    5.90    1.32
   0 -31  -1    5.65    1.25
   0 -31  -1    6.34    2.29
   0 -31  -1    5.87    0.80
   0 -31   1    5.80    1.23
   0  31   1    4.21    1.07
   0  31   1    6.73    1.18
   0  31  -1    8.62    2.25
   0  31  -1    6.05    1.85
   0  31  -1    7.29    0.86
   0  31  -1    7.16    1.18
[truncated: 4,793,424 more chars]
